# Supplementary material for: Hepatic gene expression profiles during fed–fasted–refed state in mice
Source: Front Genet. 2023 Mar 3;14:1145769. doi: 10.3389/fgene.2023.1145769 (PMC10020372; doi:10.3389/fgene.2023.1145769)
Supplement: Supplementary file 2 [file DataSheet4.XLSX]

## Sheet: union set_48 miRNAs
miRNA	Protein_cluster	Fed-1	Fed-2	Fed-3	Fasted-1	Fasted-2	Fasted-3	Refed-1	Refed-2	Refed-3
mmu-miR-10a-3p	3	0.534053	-0.139873	-3.00117	-2.19727	-2.80907	-2.77149	-2.86672	-2.42071	-2.63095
mmu-miR-1191b-5p	6	-2.92538	-2.94723	-3.00117	-2.19727	-2.80907	-2.77149	-0.544788	-0.0987841	-2.63095
mmu-miR-12178-3p	5	0.981512	-0.139873	0.458265	1.89019	0.650359	1.47644	-0.544788	-0.0987841	-2.63095
mmu-miR-122b-5p	6	-2.92538	-2.94723	-3.00117	0.124654	-2.80907	0.0358655	-0.544788	0.749213	-0.309025
mmu-miR-1291	6	-2.92538	-2.94723	-0.679238	-2.19727	-2.80907	-2.77149	-0.059361	-0.0987841	0.176402
mmu-miR-130b-5p	5	-0.60345	0.753212	-3.00117	0.124654	1.43886	-2.77149	-2.86672	-2.42071	-2.63095
mmu-miR-139-3p	4	0.244547	-0.139873	-0.679238	-2.19727	-2.80907	-2.77149	-2.86672	-2.42071	-0.309025
mmu-miR-154-3p	5	-2.92538	0.222697	0.699274	-2.19727	1.09782	0.0358655	-2.86672	-2.42071	-2.63095
mmu-miR-18a-5p	1	-2.92538	-2.94723	0.699274	1.26216	-0.00171744	0.398436	-0.059361	-0.0987841	-2.63095
mmu-miR-1933-3p	1	-2.92538	-2.94723	-3.00117	-2.19727	-0.00171744	-0.449561	-2.86672	-2.42071	0.176402
mmu-miR-200b-5p	1	-2.92538	-2.94723	-3.00117	0.124654	-2.80907	-0.449561	-2.86672	-2.42071	-2.63095
mmu-miR-203-5p	6	-2.92538	-2.94723	-3.00117	-2.19727	-2.80907	0.0358655	-0.059361	0.386643	-0.309025
mmu-miR-292b-5p	4	-0.118023	-0.6253	-0.193811	-2.19727	-2.80907	-2.77149	-2.86672	-2.42071	0.176402
mmu-miR-296-5p	2	-2.92538	-2.94723	-0.679238	-2.19727	-0.00171744	0.0358655	-2.86672	-2.42071	-2.63095
mmu-miR-299a-3p	3	1.32255	2.41032	2.72675	2.66071	2.23532	1.75207	0.833724	1.27973	0.538972
mmu-miR-300-3p	3	3.8948	5.13492	5.34313	4.51697	5.36585	4.04869	3.9277	2.86469	3.39142
mmu-miR-3073b-5p	1	-2.92538	-2.94723	0.458265	0.972651	0.650359	0.0358655	0.303209	0.749213	0.176402
mmu-miR-3470b	6	-2.92538	-2.94723	-3.00117	-2.19727	-2.80907	-2.77149	0.303209	0.386643	-2.63095
mmu-miR-370-3p	4	0.534053	-2.94723	0.458265	-2.19727	-2.80907	-2.77149	-0.544788	-0.0987841	3.34633
mmu-miR-377-3p	1	-2.92538	-2.94723	-3.00117	-2.19727	-0.00171744	0.0358655	-2.86672	-2.42071	-2.63095
mmu-miR-378c	1	0.981512	-2.94723	-3.00117	1.26216	1.09782	0.0358655	-0.059361	0.749213	0.538972
mmu-miR-409-3p	5	1.16208	3.65269	3.65705	3.86881	3.69872	2.90094	2.41869	1.66675	1.61697
mmu-miR-410-3p	5	-2.92538	0.753212	-3.00117	-2.19727	0.360853	-0.449561	-2.86672	-2.42071	-2.63095
mmu-miR-411-5p	3	2.80254	4.01856	3.89365	3.41744	4.17961	3.15925	2.74799	2.62368	2.22703
mmu-miR-543-3p	3	-0.118023	1.80766	0.699274	0.124654	1.71449	-0.449561	-0.544788	-2.42071	-2.63095
mmu-miR-547-3p	6	-2.92538	-2.94723	-3.00117	-2.19727	-2.80907	-2.77149	-0.544788	-2.42071	-0.309025
mmu-miR-5615-5p	4	-0.118023	-0.6253	-3.00117	-2.19727	-2.80907	-2.77149	-0.544788	-2.42071	0.538972
mmu-miR-664-5p	2	-0.60345	-0.139873	-0.193811	1.26216	1.27839	0.687942	-0.544788	-2.42071	-0.309025
mmu-miR-669o-5p	1	-2.92538	-2.94723	-3.00117	-2.19727	-0.487144	-0.449561	-2.86672	-2.42071	-2.63095
mmu-miR-6911-3p	3	0.244547	-0.139873	-0.193811	-2.19727	-0.487144	-2.77149	-0.544788	-2.42071	-2.63095
mmu-miR-6972-3p	2	-0.118023	-2.94723	-0.679238	0.124654	0.360853	0.687942	-2.86672	-2.42071	0.176402
mmu-miR-871-3p	1	-0.118023	0.512204	0.168759	1.26216	1.58325	2.08649	0.592716	1.82722	1.06949
mmu-miR-novel-chr10_2630	1	-2.92538	-2.94723	-0.679238	0.610081	-0.487144	0.398436	-2.86672	-2.42071	-0.309025
mmu-miR-novel-chr11_5509	2	-2.92538	-2.94723	-0.679238	-2.19727	0.360853	-0.449561	-2.86672	-2.42071	-2.63095
mmu-miR-novel-chr13_9154	4	1.32255	0.753212	-3.00117	-2.19727	-2.80907	0.0358655	0.303209	1.27973	1.27594
mmu-miR-novel-chr14_10167	1	4.10804	4.4015	4.25622	5.59063	5.58753	4.922	4.79862	5.34084	4.86889
mmu-miR-novel-chr14_11088	4	-0.60345	-0.139873	-0.679238	-2.19727	-2.80907	-2.77149	0.303209	-2.42071	-0.309025
mmu-miR-novel-chr14_9936	6	0.244547	-2.94723	-3.00117	0.124654	-0.00171744	0.687942	1.22075	-0.0987841	0.176402
mmu-miR-novel-chr16_13389	1	-0.60345	-2.94723	-3.00117	0.972651	-0.00171744	-0.449561	-2.86672	-2.42071	0.176402
mmu-miR-novel-chr19_16777	1	-2.92538	-2.94723	-3.00117	-2.19727	-0.487144	-0.449561	-2.86672	-2.42071	-2.63095
mmu-miR-novel-chr1_1163	1	3.09699	2.7252	2.4251	4.21212	4.20215	4.12333	4.05215	4.32075	3.55887
mmu-miR-novel-chr1_157	5	1.71848	1.57633	1.95303	2.19504	2.23532	1.9834	0.833724	0.749213	0.538972
mmu-miR-novel-chr1_158	5	1.71848	1.57633	1.95303	2.19504	2.23532	1.9834	0.833724	0.749213	0.538972
mmu-miR-novel-chr1_320	6	-0.118023	-2.94723	-3.00117	0.124654	-0.487144	0.92895	0.592716	1.03872	0.176402
mmu-miR-novel-chr2_17679	1	-2.92538	-2.94723	-3.00117	0.124654	-2.80907	-0.449561	-2.86672	-2.42071	-2.63095
mmu-miR-novel-chr6_26122	6	-0.60345	-0.6253	0.458265	0.610081	1.09782	1.47644	1.5256	1.03872	1.06949
mmu-miR-novel-chr6_26186	1	4.54223	4.29118	5.02674	5.9876	5.49014	5.59045	4.89484	5.36719	4.26387
mmu-miR-novel-chr9_33057	5	1.32255	-0.6253	0.168759	1.26216	0.650359	0.92895	-2.86672	-2.42071	-2.63095

## Sheet: up_down clusters_11 miRNAs 
miRNA	Protein_cluster	Cluster type	MEM.SHIP
mmu-miR-200b-5p	1	up-down	0.370669
mmu-miR-296-5p	2	up-down	0.683708
mmu-miR-377-3p	1	up-down	0.33145
mmu-miR-669o-5p	1	up-down	0.370669
mmu-miR-6972-3p	2	up-down	0.404254
mmu-miR-novel-chr10_2630	1	up-down	0.322865
mmu-miR-novel-chr11_5509	2	up-down	0.513179
mmu-miR-novel-chr16_13389	1	up-down	0.622376
mmu-miR-novel-chr19_16777	1	up-down	0.370669
mmu-miR-novel-chr2_17679	1	up-down	0.370669
mmu-miR-novel-chr6_26186	1	up-down	0.52873

## Sheet: down_up clusters_1 miRNAs 
miRNA	Protein_cluster	Cluster type	MEM.SHIP
mmu-miR-5615-5p	4	down-up	0.749447
