# Supplementary material for: Hepatic gene expression profiles during fed–fasted–refed state in mice
Source: Front Genet. 2023 Mar 3;14:1145769. doi: 10.3389/fgene.2023.1145769 (PMC10020372; doi:10.3389/fgene.2023.1145769)
Supplement: Supplementary file 3 [file DataSheet3.XLSX]

## Sheet: union set_1579 mRNAs
mRNA	Protein_cluster	Fed-1	Fed-2	Fed-3	Fasted-1	Fasted-2	Fasted-3	Refed-1	Refed-2	Refed-3
Ngfr	12	1.28853	1.06218	0.981819	0.406255	0.494222	0.441426	0.336418	0.581273	0.708465
Axin2	8	1.6775	1.61155	0.70514	1.39196	2.15535	1.21147	2.40251	2.71862	1.98075
Ccnd2	5	1.42411	1.07653	0.645429	0.515565	0.675393	0.659294	1.04475	1.05075	1.20644
Slfn4	12	0.595976	2.19222	1.24229	0.0970544	0.296575	0.151374	0.165759	0.0962569	0.204679
Cdh1	5	3.97407	3.7126	2.69952	2.67487	2.70116	2.2644	3.1084	3.47324	3.41204
Comt	2	9.72853	8.70916	7.70707	7.97076	7.77491	7.46272	8.11917	8.12875	8.59257
Tmprss2	10	1.49262	2.46885	2.58767	2.65996	2.6605	2.28426	1.50939	1.30371	1.44596
Pparg	9	1.43699	1.3947	0.706906	2.09027	2.12578	1.93691	1.97517	1.94445	1.71345
Sox9	12	0.39562	1.08401	3.2288	0.875572	0.673875	0.360098	0.942767	0.635245	0.661866
Dynlt1c	10	0.157002	0.708654	1.05416	0.914574	1.26104	0.627894	0.0830721	0.579459	0.514113
Krit1	4	1.90624	1.5104	1.34097	1.40135	1.27923	1.55362	2.003	2.23038	2.11408
Smarcb1	3	3.01079	3.33652	2.89309	2.81588	2.41951	2.55647	3.54249	3.57582	3.63388
S100a6	7	1.53911	3.30332	2.57494	1.56104	2.34603	1.58564	1.49885	0.806607	1.08342
Mapk7	7	1.28712	0.673703	1.01665	0.729382	1.32479	0.557156	0.539486	0.33839	0.621141
Sebox	12	1.07639	2.12943	2.11794	1.25143	1.00562	0.699157	0.529988	0.955503	0.493851
Oas1c	12	1.16725	0.802585	0.303907	0.300987	0.290581	0.372941	0.525442	0.205984	0.4075
Dpp9	12	4.05962	4.44217	5.71142	3.74106	3.5285	3.53969	3.63495	3.92503	4.057
Ube2c	12	1.09518	2.75148	0.237739	1.22722	1.37707	0.478521	0.443143	0.865457	1.34637
Cct3	4	5.84559	5.67643	5.32963	5.53664	4.97698	5.35135	6.25362	6.43153	6.23607
Cyp51	2	5.9726	6.07599	6.1132	3.14486	3.12877	1.71646	4.65921	4.1491	5.41238
Tubb6	12	2.28016	3.60927	4.06042	2.05443	1.69624	1.12646	1.60047	1.93502	2.08635
Col1a1	10	0.311818	1.17475	0.466431	2.19218	0.184582	0.166212	0.276937	0.225451	0.295247
Tubb5	11	4.30477	4.86722	4.76753	3.58127	3.98316	3.34976	4.83823	5.00828	5.22775
Tcea3	8	4.98346	4.54956	2.37681	4.10294	4.12331	4.49092	5.5441	5.68699	5.65813
Tat	1	8.98859	9.67077	9.69293	10.5996	10.9287	10.8661	8.87211	8.97044	9.46993
Marveld3	10	0.455317	1.31361	1.19541	1.66836	0.98926	1.40715	0.681012	0.191349	0.245593
Ddx18	4	3.01012	3.40215	3.0726	2.69142	2.9886	3.05262	3.8791	3.87258	3.74897
Chordc1	4	4.27683	3.52907	4.02316	3.25456	3.28715	4.21147	5.5086	5.53715	5.59572
Sipa1l2	4	0.556875	0.787459	0.270287	0.338537	0.542796	0.422868	0.582742	0.929179	1.25769
Fam98a	11	3.68609	3.71665	3.63802	2.92709	2.76577	3.16491	3.87333	4.15902	4.11438
Ccne1	12	0.0538134	1.2381	1.38404	0.534301	0.427722	0.592289	0.258038	0.180768	0.757703
Peg3	6	0.802438	1.37219	1.81057	2.20753	2.69739	2.22614	1.98176	2.25147	1.49446
Angptl4	10	4.57388	3.81419	5.14029	5.71484	6.04581	6.7071	3.20046	3.22286	3.42599
Dbf4	7	1.05879	1.70761	0.943553	1.47562	1.31014	0.632379	0.530611	0.407099	1.0621
Gmpr2	5	3.33941	3.06551	3.09001	2.28856	2.298	2.26874	3.14243	3.24685	3.28344
Armc6	3	1.95486	1.15643	1.94144	1.35475	0.9871	1.65336	2.37799	2.1254	2.17767
Dyrk1b	7	2.22438	1.95468	1.72946	2.15215	2.12135	1.78195	0.981757	1.30958	1.24618
Rgs19	12	1.53143	2.25843	1.9016	0.949817	1.51332	0.707807	1.21965	0.405471	1.85291
Snrpd1	3	4.26978	4.20199	3.80425	3.47467	3.73567	3.82452	4.63463	4.63589	4.74417
Uck1	11	4.91156	3.68616	3.75402	3.57879	3.69525	3.50507	4.07206	4.74828	4.7314
Gtf2f1	3	3.86597	3.58981	4.04384	3.15432	3.10634	3.50055	4.35797	4.70746	4.42497
Plin4	6	0.160031	0.256577	0.375726	0.578732	1.29172	1.71017	0.770698	0.963653	0.732261
Tmem39a	3	3.32629	3.87213	4.75855	3.47914	2.73369	3.83801	4.90694	4.85993	4.45016
Lamb1	5	1.6349	1.09701	0.874345	0.658019	0.914077	0.367373	1.44668	0.975196	0.717366
Bcam	2	1.20873	0.910619	1.59366	0.592811	0.554772	0.788261	1.12502	1.11127	0.822283
Relb	2	0.810174	0.757907	1.25016	0.489318	0.391493	0.668469	0.753488	0.500632	1.14531
Klf4	1	0.594553	0.494504	0.557617	0.962916	1.14554	1.51586	0.610318	0.623214	0.670955
Cyp2c29	3	9.15699	8.06014	6.53881	6.90729	6.92172	7.8511	8.18416	8.71226	8.90805
Tbc1d8	10	1.91435	1.78147	2.61797	2.80192	2.27924	2.81685	1.70138	1.71584	1.49651
Mob3a	12	1.69964	1.67684	1.77033	0.84427	1.3204	0.890164	0.989299	0.990074	1.38783
Fkbp11	5	4.65097	4.6769	5.02383	3.18198	2.27871	2.4896	4.1371	4.12235	4.82677
Inmt	8	8.00226	5.19952	2.66612	4.80409	4.35969	6.31938	6.57725	7.00395	7.00907
Prodh	6	5.82005	4.99308	3.32807	6.15984	6.09236	6.43727	5.88041	5.74952	5.63853
Cyp17a1	10	3.09201	5.40185	6.72887	5.40039	5.34408	5.92956	4.86054	3.84513	3.37809
Crot	9	8.05055	7.20456	5.73291	8.36939	8.24617	8.21629	8.27037	8.34415	8.15582
Insig2	1	7.36742	6.10922	6.41972	7.5893	8.85119	8.15527	6.65831	7.11975	6.37118
Calr	11	8.6652	8.94255	9.10185	8.25514	7.64277	7.56622	9.23462	9.36555	9.61808
Nqo1	9	1.14238	1.93894	0.945702	1.98816	2.53712	2.88643	2.9225	2.60181	2.70142
Ruvbl2	11	2.66695	2.3703	2.7781	2.02037	1.88702	2.11731	3.06005	2.91658	3.19043
Gstm3	5	4.90406	4.65667	1.68246	2.26923	2.40708	1.98528	3.31576	3.20683	4.41014
Stat3	7	4.92074	5.2201	5.66191	5.29046	5.34434	5.39663	4.2513	4.24301	4.37396
Cdip1	1	4.5141	4.57897	5.14596	6.02919	6.20437	6.48355	4.89436	4.75406	4.4757
Trmt10a	3	1.71547	1.24783	1.12563	0.783522	1.01004	0.832497	1.62168	2.10283	2.05876
Kifc2	9	0.881069	0.721318	0.491526	0.756408	1.26547	1.57158	1.37383	1.5565	1.19775
Gpx6	4	0.931645	0.284534	0	0.467147	0.288608	0.101525	0.737451	0.798859	0.970437
Tbccd1	8	3.01642	2.80496	3.30201	3.41264	2.82433	3.1192	4.20208	4.04647	4.1385
Clec11a	9	0.303554	0.47901	0.309585	1.16537	0.484159	0.69116	0.68111	0.713512	0.757492
Zfp324	3	1.11195	1.47588	2.11284	0.831487	0.937761	0.999978	2.51357	2.37603	2.16263
Mettl17	4	2.92201	2.64652	2.16251	2.36785	2.13245	2.66517	3.22485	3.40799	3.47234
Rab23	12	2.1481	2.76201	2.22898	1.99405	1.53265	1.25471	1.6924	1.75953	1.7499
Ccl24	12	1.72317	1.91543	1.69063	1.1684	0.941622	0.823467	1.34312	0.728315	1.44233
Plod3	2	3.65105	3.82582	3.99457	2.53108	2.97023	2.74382	3.0521	3.23104	3.49261
Thop1	11	2.33206	2.41754	2.30067	1.49415	1.6785	1.64737	2.51882	2.78501	2.23455
Apba3	4	3.65566	3.5878	3.8625	3.32535	3.358	3.95835	4.60885	4.44722	4.69541
Hspb1	11	5.32119	4.90035	4.9229	3.30232	2.82509	4.02619	5.95817	5.37803	5.60261
Spc25	5	1.81624	2.17679	1.11235	0.995511	1.62688	0.306643	0.955349	2.20662	1.62376
Msh6	2	1.99821	2.3153	1.78642	1.27774	1.36723	1.19049	1.51648	1.59877	1.59253
Mlxipl	11	6.80747	5.81632	4.49192	4.93238	4.79977	5.26836	5.70566	6.31746	5.96345
Nid1	12	1.70949	2.02214	3.12104	1.66674	1.70533	1.43421	1.56189	1.70138	1.61776
Mcm5	12	0.940422	1.84301	0.70748	0.408867	0.704416	0.194385	0.15086	0.485295	0.250061
Asf1b	12	0.75521	1.36259	0.38698	0.326014	0.424178	0.0681277	0.288655	0.264736	0.251111
Dnajb1	8	3.16571	3.03189	3.09933	2.79004	3.22758	3.83824	4.57974	4.20926	4.67727
Por	6	5.53512	6.18807	5.83708	7.70795	7.92529	8.09898	6.56223	6.28506	6.37304
Cyp2a5	9	5.83578	3.61629	1.99049	6.1012	5.92789	7.26449	7.19899	5.52971	7.47954
Atp4a	12	1.9225	1.99405	0.550324	0.288768	0.182767	0.267459	0.387068	0.70154	0.176849
Mthfd2	12	1.1365	1.31969	1.45643	0.84768	0.49787	0.593802	0.458721	0.784687	1.24219
Nr1i3	9	4.75688	5.16197	4.22362	6.07963	6.10388	6.67493	6.82194	6.9311	6.73662
Mmp8	12	0.0853049	2.29797	2.12444	0.404083	1.09743	0.424967	0.170697	0	0.138918
Prg4	7	4.66457	6.53142	7.07961	5.7532	6.10981	4.43363	3.64771	2.62949	4.09652
Tbcb	11	4.91738	4.8536	4.83659	4.36396	3.75046	4.21025	5.13305	4.90925	5.52351
Fblim1	12	0.570555	1.27771	0.821527	0.496607	0.497999	0.218677	0.322084	0.191338	0.669491
Gcat	5	4.79397	4.22284	3.58157	3.25268	2.89362	3.60692	3.92397	4.05219	4.13551
Srm	4	3.54432	4.03743	4.56883	3.75047	3.12628	3.4801	5.26353	5.43335	5.45456
Mvd	5	4.46144	3.98323	3.1771	1.40614	1.19615	0.373022	4.00573	3.36747	4.34587
Itih3	10	8.41792	10.5123	10.8833	10.5467	10.7291	10.3643	8.95768	8.35655	8.83586
Ihh	2	1.09209	0.926106	0.672452	0.194464	0.0967742	0.0488013	0.42967	0.441414	0.74573
D130043K22Rik	11	0.848138	1.88682	0.778591	0.739109	0.269192	0.796399	1.13602	2.23191	1.13778
Mettl1	3	2.96192	3.30814	3.52762	3.19211	2.30516	2.91247	3.79554	3.77859	4.02247
Sulf2	6	1.50241	1.56496	1.07025	2.36941	2.92655	2.33048	1.7265	2.02154	1.80968
Hapln4	2	1.90093	2.63188	2.89505	2.01146	1.66566	1.41979	2.19486	1.91368	2.45812
Cav1	11	0.893194	1.34533	1.29987	0.504195	1.25874	0.646362	2.15166	1.41117	0.667836
Ankrd26	2	0.661918	0.868745	0.918448	0.282098	0.454244	0.615034	0.609226	0.817798	0.647046
Id3	8	4.83932	5.09857	4.78194	5.39087	4.79953	3.79926	6.41283	6.23335	6.57982
Abhd8	2	1.88063	1.9752	1.76086	1.26366	1.06173	1.05483	1.59177	1.63629	1.36058
Mid1ip1	5	5.03027	5.08732	3.19349	2.5603	2.0421	1.87378	3.6668	3.43483	4.49498
Elk3	11	2.07727	1.79817	1.58489	1.3936	1.25222	1.22293	1.9975	2.25103	2.32551
Nutf2	4	3.73495	2.89029	3.47669	3.20497	2.821	2.95441	3.98615	3.99663	3.99117
Ubqln4	4	3.10033	3.09994	3.13434	2.85713	2.79719	3.02744	3.6881	3.83395	3.98845
Cd163	10	3.11208	3.31578	3.88884	3.63216	4.10861	3.67818	2.72661	2.17378	2.60736
Dynll1	5	5.38642	6.50035	6.69743	4.62361	4.53444	5.00502	6.03053	6.08638	6.05241
Derl3	11	3.17928	3.78652	3.21823	2.42391	0.0948306	0.343201	4.54672	4.69611	5.71235
Cbx5	5	2.97814	2.75297	2.7968	1.82132	1.75113	2.25463	2.45833	2.65624	2.67862
Apobec3	7	1.79151	2.15016	1.33486	1.74034	2.28556	1.12471	0.986754	0.701278	1.09991
G0s2	9	5.47794	4.79619	3.14934	6.59996	5.8368	6.36952	7.21041	7.59811	7.40914
Aldh3a2	8	5.54332	3.19804	1.77143	4.44203	4.3476	5.62968	6.11971	6.89336	6.46822
Stx5a	8	4.67035	4.57555	5.24776	4.89448	4.62737	4.84636	5.8409	5.73056	5.94604
Rdm1	3	2.64743	1.83918	1.53107	1.0812	1.50119	2.00064	2.10627	2.8176	2.48352
Mettl16	11	2.72115	2.67172	2.65583	1.78881	1.85615	2.39477	2.60578	3.12834	2.80828
Acaa1b	9	7.59564	5.87886	2.89957	8.09844	7.30215	7.82898	8.76794	9.60701	8.63038
Fads1	2	6.25129	6.37594	5.415	4.90487	4.99909	5.32936	5.33251	5.43276	5.64054
Phlda2	11	0.560978	1.67745	0.4498	0.766752	0	0.180991	1.43729	0.505868	1.12274
Odc1	4	5.25021	4.48826	4.75309	4.04635	3.90966	4.41266	6.03099	6.04339	5.9855
Plin5	9	3.49365	3.80495	3.55633	4.6892	5.06499	5.37772	4.69746	4.85922	4.57713
Steap4	12	6.38982	8.16652	9.65824	6.70005	6.29778	5.79553	5.63343	5.04067	5.40661
Ttll5	5	1.66482	1.57503	1.66644	0.7531	0.856628	1.40242	1.30483	1.54759	2.19396
Etv5	5	1.27796	1.52872	1.19356	0.585352	0.588573	0.646907	1.35837	1.26258	1.3192
Cad	3	1.54036	1.41453	1.87841	1.22466	1.2413	0.829262	2.01739	2.45445	2.37953
Pea15a	2	3.48921	3.75419	3.38885	2.5547	2.50382	2.54292	3.1907	2.81796	3.44052
1810033B17Rik	12	0.283507	1.06738	1.47439	0.329098	0.319092	0.406725	0	0	0
Cacybp	4	4.34396	4.10713	3.56258	3.1853	3.40263	3.87509	5.06636	5.07416	5.26931
Tmem87b	10	3.1312	3.01515	4.27316	3.7824	4.09225	4.0808	2.85123	2.80629	2.56558
Map3k4	5	2.00639	2.04562	1.84117	1.14574	1.19305	1.41086	1.88553	1.81325	1.93809
Csf1	3	1.93538	2.49004	1.66523	1.51097	1.78437	1.35884	2.86816	1.95481	2.71456
Fam120b	11	0.924668	1.43435	1.34186	0.512021	0.438039	0.923062	1.32835	1.91314	1.63831
Dnajb9	8	4.53864	4.31524	6.43652	5.22113	4.96754	5.45847	7.2927	7.17152	7.06058
Rabl6	3	2.91517	3.42893	2.92331	2.64697	2.84501	2.34708	3.70239	3.89991	3.66192
Npdc1	12	1.72519	3.44074	2.89085	1.44348	1.99748	1.39316	1.69615	1.40049	1.67826
Unkl	4	3.19584	2.95743	2.61094	2.0136	2.58935	3.18392	4.18129	3.90666	3.92758
Actn1	12	3.04515	2.91735	2.84077	2.09885	2.1549	1.90221	2.37252	1.97712	2.24146
Cyp2j9	6	1.7105	1.81532	1.28259	3.41489	3.45917	3.21235	2.70945	2.69515	2.53403
Gadd45b	6	0.530667	1.81153	1.68256	2.15283	2.68353	3.28032	2.09398	1.85113	1.69805
Gzmb	12	0.961974	0.807529	0.891936	0.178322	0.326243	0.393533	0.229315	0.177285	0.167638
Atf6b	3	3.15309	3.46217	3.19819	2.89286	2.62708	2.92484	3.7676	3.65151	3.82457
Cacfd1	3	3.97788	3.56003	3.81101	3.23923	3.34155	3.42487	4.22876	4.36199	4.5676
Hspa8	8	8.35928	8.04209	8.34952	8.61363	9.27706	9.85018	10.4606	10.4241	10.5662
Tab2	10	4.07801	4.33969	4.60097	4.70889	5.07669	4.51827	3.54834	3.74915	3.77253
Eps8	2	0.924213	0.643974	1.03697	0.318486	0.484675	0.282116	0.766651	0.638009	0.231353
Rxrg	4	2.01784	1.75015	0.524595	1.23206	1.05873	1.35294	2.21188	2.47982	2.16229
Lcorl	8	1.48264	1.11417	1.3715	1.2017	1.63668	1.32958	2.33386	2.00464	2.02065
Lbp	7	6.40118	7.40556	7.61057	7.48011	7.3507	7.19437	6.06459	6.18908	6.11105
Celsr1	12	1.65328	1.81894	1.49786	1.08005	1.03337	0.780838	0.892806	0.999488	1.2969
Cd274	5	1.16888	1.09365	0.538339	0.279382	0.496173	0.267608	1.02748	0.485625	1.04947
Dyrk3	7	1.09322	1.15684	0.951717	0.96253	1.34218	0.929605	0.38018	0.3781	0.489933
Cmah	5	4.98748	4.66938	4.32531	3.3599	3.03674	2.89452	4.23913	4.48136	4.21023
Ttll12	5	1.70323	2.26279	1.92331	1.27759	1.26112	0.943194	2.03273	1.58441	1.89217
Kctd2	4	3.63451	3.38131	2.91235	3.02194	2.75479	2.95144	3.93584	4.04365	4.16851
Slpi	7	1.9253	2.2791	2.1727	2.35561	1.70412	0.919313	1.22717	0.158506	0.817046
Il13ra1	7	4.35238	4.95456	5.0016	4.44018	4.38621	3.98064	3.5519	2.80954	3.43823
Med24	11	2.23502	2.62422	2.64485	1.81521	2.02196	1.59652	2.61756	2.57864	2.98291
Rarb	4	1.64891	0.811492	0.802126	0.704588	0.823833	0.884614	1.20268	1.63257	2.27533
Wsb1	10	2.95367	3.54304	4.03082	3.97616	4.14401	3.80529	3.12047	2.3395	2.90795
Tha1	12	1.79507	3.17205	3.3659	2.20177	1.8007	1.45456	1.8542	2.14396	2.00959
Birc5	7	1.23934	2.34193	0.668582	1.31358	1.68638	0.734887	0.242565	0.396415	0.667183
Mmp9	12	0.658382	1.57754	1.66076	0.522163	0.531651	0.713268	0.539334	0.752402	0.8429
Mlx	3	5.01797	5.11947	5.04882	4.62941	4.41562	4.51308	5.48614	5.6168	5.67087
Dhx58	5	3.82256	3.03245	1.57841	1.89032	1.57028	1.75538	2.35747	2.88393	2.64359
Ints2	3	1.56016	1.31096	1.44598	1.59412	0.776938	0.794778	2.0841	1.90268	1.90779
Erbb3	10	4.22575	4.27095	3.72687	4.56694	4.15784	4.20516	2.98951	3.35547	3.50404
Zcchc10	3	1.82303	1.43695	2.15115	1.0861	1.41246	1.54949	2.13649	2.57106	1.90042
Mtmr4	8	3.30866	2.9635	3.44851	3.21451	3.09562	3.36575	4.24292	4.28592	4.23808
Mrm1	8	1.25721	0.915987	1.09708	0.996522	1.24806	0.96283	1.2806	1.62844	2.43704
Ypel2	7	2.22802	2.87441	2.22825	2.51855	2.46124	1.6807	1.07298	1.67262	1.52377
Nol11	3	2.45681	2.4875	2.53411	2.21895	2.12813	1.92774	2.87318	2.89795	3.01889
Slc13a3	7	1.94189	4.02232	3.6597	2.7096	3.04962	2.32566	1.72281	1.5153	2.15525
Trpv2	9	0.592901	0.306461	0.456939	1.1302	0.873093	0.662815	0.776839	0.478386	1.54004
Tbx3	8	2.40872	2.0368	1.89629	2.78806	2.23475	2.11837	3.55037	3.99646	3.24465
Cpsf4l	1	2.01297	1.02742	1.42164	2.48327	2.16902	2.76909	1.6551	1.36179	1.26235
Slc25a35	3	0.846151	0.925891	0.468378	0.481893	0.479901	0.0700685	0.974552	1.27953	1.34836
BC096441	3	0.789641	1.31798	4.53e-05	0.228267	0.693042	0.000545329	1.14153	1.13891	1.24105
Abca5	9	0.595881	0.664899	0.684802	0.936984	1.28167	1.38636	1.06634	1.51892	0.810756
Wwc1	3	3.91787	3.8095	2.97207	2.96036	3.25792	3.14862	4.13194	4.2245	4.43681
Mb	1	0	0	0	2.69481	0.2261	0	0	0	0
Slc22a5	6	2.69866	2.21656	2.4049	3.10609	3.25994	3.97332	3.03966	2.99997	3.19218
Ccl6	7	4.66569	5.74912	6.32054	5.8901	5.7172	5.38678	4.39208	3.63228	4.68607
E2f2	12	0.658073	1.23278	0.373294	0.215862	0.550716	0.0721691	0.248912	0.341001	0.606001
Slc25a22	1	5.39735	5.89272	5.96475	6.83245	6.79573	7.43909	5.65201	5.84317	5.73891
Ccl9	2	5.79069	6.22733	5.89687	4.77956	4.81188	4.36383	5.62219	5.42392	5.29721
Isyna1	7	2.13155	6.38483	5.90751	4.62279	4.81355	2.56822	1.48904	1.51504	2.27246
Etnppl	9	4.4706	3.61629	1.01907	4.86511	4.96015	5.52062	5.64815	6.16658	5.74995
Slc6a8	7	1.07007	1.93158	2.68891	1.99359	2.51249	1.40119	1.2094	1.44529	0.851962
Cyb561	7	2.42347	4.50092	4.59087	3.06079	3.09407	2.36261	1.85798	1.13783	2.12189
Polr2i	8	5.07611	4.71415	4.62528	4.71048	4.53567	4.69571	5.67456	5.9185	5.8575
Frk	2	1.11452	1.55296	1.44823	0.924172	0.783256	0.764631	1.01854	1.21801	1.26982
Fuca2	10	2.76207	3.06515	2.34489	3.89425	3.26495	1.97159	2.32236	2.37904	2.25681
Lama4	11	0.76358	0.944804	0.874233	0.562734	0.548871	0.230073	1.06838	0.847366	0.968839
Aim1	10	1.88536	2.06767	2.50771	2.77019	2.9228	2.6884	1.66318	1.35445	1.51521
Echdc1	2	5.6157	5.00348	4.48773	4.0638	3.90431	3.82992	4.25578	4.44404	4.62525
P4ha1	11	2.49917	2.09482	2.83659	1.46088	1.62382	2.22691	2.64821	2.74742	2.97704
Cdk1	12	1.64891	3.06643	1.13611	1.15368	2.16248	0.371976	1.12039	1.31069	0.942732
Dusp6	3	3.71427	2.91101	2.79118	1.97622	3.09791	2.36977	3.49026	3.77902	3.69184
Sgk1	10	3.17358	4.0559	4.01696	4.34827	4.37246	4.27577	3.09803	2.79092	3.28203
Ikbip	12	1.7656	2.27169	2.37806	1.43439	1.5522	1.09166	1.62436	1.46116	1.46466
Arg1	1	10.1168	10.1488	10.1705	11.1061	11.0821	11.3677	10.4505	10.2639	10.2253
Enpp3	10	4.14702	4.63349	3.92615	4.56578	4.51929	4.22781	3.25365	3.25968	3.23791
Ctgf	1	0.780559	1.49883	1.94025	2.25346	3.15651	2.49294	1.17303	1.60647	1.02555
Moxd1	12	1.42775	3.71465	2.77295	1.19638	2.48172	0.668906	1.9256	0.152333	1.12021
Vnn3	9	3.77785	4.44481	3.77571	4.99539	5.13865	5.32018	5.31107	5.35103	5.13605
Hal	6	6.96367	7.06565	5.78677	7.94492	7.87223	8.01519	7.26189	7.28965	7.15723
Socs2	8	1.88337	2.09386	1.61092	2.65105	2.65323	1.97632	4.53211	2.9419	3.2374
Tcp11l2	10	2.73935	2.47103	2.50092	3.34726	3.36088	3.14424	1.55388	2.01806	1.63578
Btbd11	1	0.359676	0.359246	0.249875	2.25448	0.842783	0.307207	0.406626	0.1755	0.369624
Hsp90b1	11	9.03925	9.43254	9.38826	8.39157	7.61514	7.93759	10.1441	10.2172	10.4602
Slc16a7	9	2.48276	2.67574	2.25001	3.90315	3.9827	4.42808	4.31099	4.53349	4.31072
Ddit4	10	2.32049	4.15028	4.47084	3.82394	4.9048	5.77385	3.18429	2.09812	2.72995
Lgr5	11	1.52864	1.18091	0.753908	0.344484	0.536113	1.36216	1.50975	1.41858	1.16935
Grb10	1	1.13169	0.991792	0.899848	4.05752	0.613123	0.7006	1.13575	0.936284	0.605282
Ddc	4	6.20572	5.09669	3.18066	4.13925	4.41804	4.98712	5.42757	5.74218	5.60082
Osbpl8	4	2.79516	2.56551	1.88221	1.774	2.25012	2.38424	2.97859	3.19576	3.07098
Mknk2	1	4.57772	4.5556	4.55361	5.25579	5.09435	5.47833	4.04243	3.95552	4.55583
Phlda1	5	5.49507	4.06	3.4209	3.82658	3.22404	3.43961	4.22408	4.09705	4.10897
Dip2a	2	1.20405	0.70625	0.56962	0.390049	0.557383	0.326599	0.595803	0.511623	0.663492
Hcfc2	4	2.49719	2.37782	2.60568	2.16008	2.4276	2.13994	3.46489	3.06244	3.02806
Slc36a1	5	3.31255	3.65206	3.18523	2.82839	2.25301	2.19369	3.14864	3.2983	3.139
Lyrm7	3	1.66422	0.816501	1.78766	1.22343	0.753414	1.24728	1.5586	1.75761	2.27971
Ahsa2	3	5.31855	4.569	4.15668	4.20181	3.73339	4.40693	5.52889	5.46794	5.60064
Xpo1	11	3.70771	3.51663	3.07781	2.66905	2.61591	2.95544	4.15472	3.74279	3.63597
Hmmr	12	0.552706	1.57435	0.204794	0.667294	0.213259	0.0593598	0.0545372	0.122522	0.0584433
Rad50	2	1.71418	1.58724	0.966229	0.757515	0.956121	0.933335	0.994864	0.947781	1.38177
Tnip1	5	2.14221	2.03853	2.1559	1.37554	1.07162	1.39167	1.6533	2.35732	1.91547
Hus1	12	2.46958	1.40621	1.31974	1.27107	0.865698	0.995401	1.00625	1.74979	0.962324
Btg2	10	2.15658	3.69222	4.79265	4.20889	4.43991	3.41054	2.3493	1.79301	2.41552
Igfbp1	10	5.20535	6.97828	7.63965	7.29614	8.32016	8.14366	3.88288	2.90688	1.73408
Limk2	1	1.78267	2.10719	1.90598	4.20595	2.57123	2.10696	2.04244	1.90147	1.90259
Zkscan17	1	2.2404	2.05762	2.16085	2.58991	3.25293	2.76498	1.99378	2.24708	1.84142
44808	11	2.73309	2.52866	1.80084	1.95742	1.60831	1.65628	2.35385	2.93757	2.60195
Ska2	2	0.848141	1.60224	0.781284	0.564599	0.406185	0.64746	0.609172	0.785033	1.04693
Tubd1	11	1.85481	1.9393	1.48405	1.20359	1.08021	0.884978	2.01223	2.13261	1.65593
Prpsap2	11	3.24391	2.83221	2.40924	2.01116	2.15356	2.34306	3.01409	2.85376	3.35974
Acaca	12	3.45984	3.36255	2.79453	2.27331	2.36038	1.98793	2.26902	2.09462	2.29746
Srebf1	2	5.67685	6.27081	3.57277	2.88842	3.07101	2.07351	3.3372	3.48772	3.91344
Pctp	8	4.12274	3.45707	2.74465	3.7677	4.02229	4.38811	5.14906	5.38568	5.04437
Pdia6	5	7.81819	7.8375	8.11586	6.65204	5.56948	5.65061	7.73143	7.80701	8.23219
Nbas	5	1.78962	2.16571	2.19247	1.47143	1.18808	1.28514	1.90254	2.00713	2.58408
Lpin1	10	3.1394	3.37791	4.17181	4.78138	5.31967	6.1282	2.34048	1.45452	1.49882
Cmpk2	5	2.68722	1.78705	0.247987	0.572654	0.914022	0.986324	1.41	1.77235	1.82401
Rnf144a	7	0.950383	1.01532	1.3465	0.806962	1.41702	0.942244	0.478762	0.429404	0.701039
Klf11	6	1.24008	1.44399	0.593085	1.98641	1.76542	1.73168	1.0041	1.42614	1.36615
Itgb3	10	0.77492	0.86554	1.85402	1.45239	2.04858	1.53266	0.644314	0.809041	0.580305
Polg2	6	2.10769	1.59045	0.730866	2.44411	1.7296	2.6716	2.05493	2.07123	1.16135
Hn1	2	3.37982	3.36121	3.26095	2.20517	2.07738	1.99598	2.68333	2.78179	3.24244
Gga3	3	2.78507	1.86705	1.91053	2.22057	1.10869	1.26103	2.82775	2.24028	3.09963
Aspa	8	2.9289	2.84305	1.80824	2.06927	2.6256	2.76072	3.45483	3.53222	3.80855
Slc13a5	7	0.621695	2.95454	4.68765	2.5003	2.02739	1.34715	0.187636	0.0738093	1.14488
Mxra7	2	1.19273	1.53016	0.926822	0.753771	0.273208	0.976483	0.749841	0.895435	1.39014
Abcc3	9	3.69224	3.70545	3.36642	4.52647	4.96283	5.21021	5.14602	5.21375	4.82733
Lrrc59	11	4.88857	5.2927	5.95534	4.97481	4.61048	4.63992	5.67313	5.65256	5.89191
Slc35b1	11	5.58652	5.35208	5.95141	5.22672	4.37523	4.323	5.7325	5.84247	6.10356
Per1	1	0.766573	1.98511	2.43928	2.77185	3.27505	3.34373	1.74681	1.30404	1.99733
Tmem107	5	1.79761	1.11842	1.18645	1.08145	0.94006	0.174807	1.41025	0.85537	1.32984
Acly	2	5.6802	5.70104	4.6418	3.95446	3.98231	4.13289	4.44269	4.58239	4.79927
Map3k14	12	0.915813	1.39689	2.25685	1.06254	1.03026	1.00723	0.7232	0.796935	0.967744
Scfd1	11	4.87334	4.55606	4.8379	4.40569	3.77121	4.0059	4.95947	5.0663	5.23554
Ston2	11	1.89977	1.43906	1.73744	0.994916	1.01548	1.44601	2.42958	2.09469	1.63842
Sel1l	4	4.50255	4.6616	4.95541	4.33914	4.32012	4.40973	5.74372	5.7965	5.93778
Polr2h	4	3.39037	2.97531	3.11924	3.17793	2.63327	2.96949	4.0717	3.7295	3.7405
Ahsa1	4	6.36298	6.08804	5.55405	5.61051	5.40561	5.9132	6.77161	6.74377	6.85267
Serpina3n	7	8.22016	10.8913	12.6209	11.0617	11.1332	10.2815	8.32301	7.62122	7.88489
Snapc1	11	2.03378	1.73673	1.95297	1.32786	1.091	1.67991	2.04835	2.44768	2.06583
4933426M11Rik	10	3.06435	3.67289	4.4271	4.10121	4.26796	4.12941	3.04312	2.89823	2.98408
Gtpbp4	8	3.43061	3.25975	3.24001	3.04308	3.38262	3.79663	4.74531	4.45941	4.1997
Tdp1	4	1.17288	1.40005	1.29909	0.656872	1.02971	1.25632	2.65684	2.33242	2.26586
Asb2	5	1.43954	0.957783	0.117088	0.107843	0.417891	0.151909	0.593623	1.10424	0.59396
Ifi27l2b	7	2.08554	3.38595	2.97754	2.3742	2.86418	2.43647	1.89415	1.21966	1.58428
Akr1c6	8	10.2196	8.93917	6.62086	8.63529	8.37386	8.87127	9.67345	9.64048	9.88937
Acot3	8	0.114512	0.273062	0.508141	0.831456	0.923594	1.17238	2.83426	2.45841	3.01394
Fos	1	0.952925	0.346569	1.38346	2.09043	1.7258	1.01541	1.16515	0.704959	0.522619
Slc25a29	6	0.885369	0.85592	0.633318	1.43256	1.5691	1.5633	1.41737	0.96118	0.855302
Hsp90aa1	4	7.49108	7.11066	6.6988	6.04241	5.87871	6.77596	8.54203	8.57548	8.71489
Fdft1	2	5.90816	5.94226	5.3385	3.80555	3.56169	3.06745	4.99977	4.66644	5.41793
Tecpr2	12	1.25609	1.45584	1.70717	0.937639	1.00154	0.832504	0.886311	0.839653	1.14667
Traf3	5	2.02346	2.32735	2.34305	1.50702	1.48289	1.27501	2.07501	1.7966	2.16605
Nedd9	12	0.806565	1.83804	2.48969	0.995419	1.33073	0.97499	0.681573	0.549654	1.18087
Nol8	8	1.49116	1.70914	1.73797	1.84351	1.88047	1.62512	2.76343	2.88838	2.21766
Eci2	9	6.50665	5.79276	6.19624	7.23296	7.2866	7.44777	7.08414	7.10076	6.85112
Ssr1	11	3.67318	3.87771	4.10517	3.28276	2.92024	2.99927	3.96985	4.01056	4.23247
Gadd45g	7	5.60875	4.96334	6.45461	5.33845	5.77604	6.61014	3.52507	2.38377	2.72904
Ctsl	1	8.20002	8.96798	9.03313	9.97328	10.0536	9.88014	8.69685	8.51454	8.2078
Cxcl14	7	0.913556	3.38497	3.46242	1.86018	2.40626	0.412845	0.230745	0.25958	0.301714
Golm1	12	1.01869	2.03147	1.88055	0.922435	0.948381	0.960729	0.764288	0.493535	0.966434
Agtpbp1	5	2.52248	1.59813	2.09367	1.40712	1.49949	1.14156	2.17408	2.26075	1.88854
Tppp	11	1.78981	1.71153	1.44296	1.06978	0.87051	1.12135	1.36449	2.18021	2.31108
Glrx	9	4.32297	3.93967	3.7337	4.84515	5.08315	5.4673	5.34931	5.2061	5.02698
Srd5a1	11	5.72878	4.35719	2.14276	2.79723	2.48539	3.04372	4.0662	4.60203	4.48905
Tert	5	1.20303	1.18539	0.88765	0.380805	0.420656	0.678293	1.17319	1.18461	1.10955
Acot12	9	4.7754	4.06856	3.0011	5.13308	5.40702	5.74623	5.46837	5.76415	5.24716
Gtf2h2	4	2.94078	2.95466	2.45919	2.64681	2.61853	2.43407	3.24369	3.53223	3.63949
Serf1	11	2.68174	3.01734	3.05922	2.52947	1.61132	1.7633	2.78341	3.17018	3.48507
Ptcd2	4	3.92516	3.61722	3.65301	3.49891	3.26511	3.3435	4.26605	4.56626	4.64179
Hmgcr	2	4.60538	4.86951	4.30667	2.65265	2.94225	2.83522	4.08942	3.30109	4.00571
Emb	10	0.222703	1.0275	0.140557	0.669534	1.53284	0.378931	0.0488143	0	0.331686
Fam107a	1	0.0512528	0.382118	1.13371	1.8461	2.31921	2.76315	0.339071	1.69444	0
Fst	10	0.79745	1.40363	0.939578	1.62354	2.22526	1.17833	0.412302	0.104473	0.475554
Thrb	4	2.62898	2.44512	2.54834	2.18847	2.16226	2.51479	3.12853	3.33452	3.02992
Sftpa1	1	0.691145	1.0976	0.212546	1.44376	2.71906	0.80217	0.600373	0.661261	0.161879
Nudt13	5	2.49186	2.13054	1.3051	1.41259	1.26246	1.13869	1.98151	2.11546	2.05842
Pnp	12	6.73414	6.56827	7.65645	6.15509	5.86005	5.60968	5.71668	5.61058	5.73658
Galnt15	1	0.16885	0.307106	0.171663	0.814373	1.09556	0.720227	0.407235	0.337909	0.155024
Itih4	7	9.42439	11.0543	12.0083	10.8802	11.075	10.5208	9.15795	8.32025	9.38893
N6amt2	5	3.85824	3.63742	3.26125	2.54075	2.27318	2.60004	3.21436	3.13108	3.55185
Pinx1	3	2.35764	1.71348	1.82068	1.17087	1.42047	1.61113	2.65061	2.32436	2.35088
Cpb2	7	8.73289	9.87045	10.2531	9.07907	9.28335	8.48328	7.95559	7.61518	7.95396
Tsc22d1	3	6.14722	4.05013	4.09083	3.5867	3.79281	3.46734	5.00782	6.92577	5.36413
Naa16	4	1.98239	1.30846	1.61772	1.0196	1.37206	1.73104	2.44114	1.70046	2.7096
Scara5	7	2.9409	4.07216	4.56383	4.5029	4.5662	3.83601	1.82062	1.13319	1.15789
Esco2	12	0.461156	1.49114	0.302131	0.410064	0.457735	0.155773	0.210168	0	0.224375
Ephx2	9	8.0894	6.89839	5.58238	8.77896	8.72051	9.1406	9.16402	9.52401	8.96293
Chrna2	9	0.949895	0.314633	0.0301834	1.19783	1.10374	1.42043	1.619	1.93824	1.32915
Adamdec1	7	0.873838	1.30898	0.676748	0.726427	0.734997	1.19103	0.432631	0.40569	0.529516
Sorbs3	6	2.5268	2.40086	2.15941	4.02645	3.76246	4.92034	2.67992	2.97177	2.92908
Dnajc3	11	6.11219	6.32348	6.72288	5.68642	5.32498	5.52871	6.76033	6.77236	7.14299
Osmr	7	0.349651	2.3842	2.85171	1.11459	1.82141	1.30666	0.576274	1.05809	0.505238
Ajuba	11	2.13726	2.21621	1.20098	1.33605	1.07736	1.21005	2.41241	2.05152	2.16525
4931414P19Rik	4	0.984659	0.904085	0.956874	0.912815	0.606207	0.881178	1.44452	1.44243	1.47702
C6	5	7.53271	6.3205	6.01212	5.936	5.96465	5.29784	6.32488	6.60139	6.29036
Ngdn	8	3.97857	3.75797	4.55646	4.05155	3.7466	4.06114	5.04114	4.99261	5.24283
Tgm1	2	2.41343	3.51063	3.6726	2.65587	2.2487	2.32266	3.14831	2.24692	3.07488
Ripk3	7	1.33194	1.19994	0.587865	0.746021	1.1507	0.901281	0.355799	0.513933	0.539451
Cmbl	9	7.14085	6.16652	5.43081	7.29301	7.27878	7.86057	7.99562	8.10494	7.7866
Fam134b	1	4.31099	4.10403	5.09125	6.02333	6.57344	6.5013	4.6771	4.32474	4.21826
Sqle	2	5.48707	5.92163	6.17231	2.74802	2.54281	0.708835	4.1609	3.58678	4.84795
Fbxo32	1	0.432056	0.342123	0.526236	0.787793	0.733024	0.873074	0.251878	0.365053	0.282239
Atad2	2	0.843245	1.31234	0.734181	0.346301	0.664231	0.634919	0.821584	0.820352	0.888595
Sla	10	1.72005	1.61463	2.07816	2.05321	2.5023	1.77566	1.26984	1.21423	1.70989
Tef	9	4.64937	4.20312	2.10051	5.0834	4.51455	5.4122	5.23532	5.11107	4.95487
Tab1	3	1.10984	1.15559	1.15986	1.0694	0.869856	0.594292	1.45402	1.40553	1.41778
Ttll1	5	1.30697	1.50194	1.45027	0.657231	1.20017	0.498466	1.09432	1.42368	1.83213
Slc38a2	10	4.64216	4.92949	5.3938	4.93917	5.40946	5.6334	4.05099	4.09394	4.12986
Slc38a4	6	8.11237	7.60355	6.43733	8.72808	8.6158	9.05211	8.13267	8.10412	8.14173
Pmm1	9	0.746433	1.33509	0.910242	1.64593	1.90108	2.35861	1.78088	1.75888	2.07295
Bcl6	5	4.12087	3.07642	2.11491	1.57188	1.94745	2.77543	1.73741	4.01207	3.94038
Ly6c2	7	1.15397	2.643	1.37846	0.839153	3.23598	1.17185	0.754028	0	1.15516
Ly6e	12	7.37493	7.89014	7.00213	6.26564	6.28093	5.84829	5.44979	5.23883	6.05229
Cep97	2	1.78619	1.4329	1.42881	0.9918	0.755871	0.731111	1.31213	1.72636	0.904067
Chkb	9	3.78406	3.46309	3.48397	4.5572	4.49893	4.58618	4.64442	5.1423	4.2117
Rabl2	11	1.67603	1.29506	1.77866	1.44724	0.925363	1.35937	2.71485	1.30591	1.23901
Retnlg	7	1.284	4.5236	3.88531	2.81313	3.88595	2.71399	1.10036	0.461485	0.433458
Gtpbp8	3	2.78725	2.938	2.75155	2.09374	2.19317	2.4269	3.6863	3.75005	3.52154
Mcm4	12	1.33612	2.36544	0.872092	0.611044	0.717813	0.65224	0.862207	0.561076	0.926061
Arl6	12	1.74399	2.29858	2.60589	1.33094	1.40335	1.44902	1.62358	1.09449	1.14369
Cldn25	6	0.118386	0.419324	0.120058	1.26235	2.31446	0.944697	1.84532	0.423121	0.861706
Tfg	4	4.81308	4.80964	5.07835	4.5497	4.56013	4.4802	5.60204	5.4909	5.82661
Sdf2l1	11	6.20468	6.30561	6.90012	5.08113	2.94251	3.14563	7.32918	7.44819	8.01933
Ncbp2	11	3.66967	3.93061	4.29314	3.26841	3.10687	3.5295	4.29977	4.2034	4.38071
Yars2	3	3.95457	3.32847	3.15127	3.17525	2.80318	2.93915	3.87503	3.83987	4.00112
Umps	5	3.13789	3.27957	2.80667	2.46619	2.09711	2.23374	3.19586	3.17299	3.25602
Fstl1	2	0.985145	1.45606	0.456894	0.70847	0.605971	0.405337	0.690769	0.60071	0.877328
Dirc2	10	3.76409	3.57028	3.61852	3.78432	4.23268	3.74547	3.03157	2.91449	2.90069
Ehhadh	9	5.58089	4.61812	3.27056	7.15972	6.65248	6.6194	8.17782	9.17654	7.90168
Btg3	7	2.31028	3.33437	5.88432	4.17592	4.71457	2.76319	2.62664	2.6285	2.98773
Kng1	7	9.83659	11.1172	11.1178	10.881	11.0556	10.5325	9.84067	9.55062	9.73018
Hrg	1	8.48125	9.16577	8.81992	10.2313	10.5627	10.2011	9.23812	8.8347	8.9489
St6gal1	12	4.85546	5.87481	6.57405	4.73872	4.40573	4.15232	4.07582	3.85192	4.42625
Slc15a2	12	1.80049	0.240944	2.32097	1.0287	0.335634	1.2886	0.089322	1.42603	0.802943
Arl13b	1	1.99462	2.09662	1.80317	2.67785	3.44426	2.72404	1.68726	1.87586	1.7765
Setd4	8	1.52751	1.86059	1.00241	1.52854	1.35384	1.72489	2.39973	2.31746	2.98941
Tmem50b	3	2.15435	1.65458	1.86525	1.4304	1.49462	1.69033	2.3735	2.32176	2.59755
Lmbr1l	10	2.44419	2.46293	2.04109	2.50084	2.68543	2.67622	1.62929	2.03332	1.67609
Tuba1b	2	4.10152	4.73642	4.0252	2.79199	2.79926	2.16402	2.85649	4.10642	3.86704
Cela1	2	5.03217	3.39786	2.59559	2.25917	1.79419	2.63349	2.89745	2.83483	3.24572
Nr4a1	1	0.568372	0.686097	0.636859	1.21212	1.42052	0.457708	0.752335	0.509668	0.302994
Igfbp6	12	0.9716	2.06018	0.988435	0.763695	0.325229	0.414251	0.296541	0.230922	0
Calcoco1	1	2.82284	2.22287	2.0069	3.1354	3.20729	3.17662	2.43352	2.33494	1.90433
Fabp2	9	5.62057	4.01632	3.56871	6.009	5.4073	6.7817	7.21452	7.54466	6.82428
Cdkn1a	10	2.43218	3.82616	6.20471	4.50173	5.96763	5.30245	2.45688	3.56745	1.96983
Slc10a2	7	3.48602	4.55907	4.8501	3.77144	4.0204	3.40607	3.02204	2.29601	3.09373
Wrb	3	1.35336	1.14198	1.40482	0.99584	1.20109	0.906508	1.61762	1.87155	1.51235
Ccl25	3	2.36633	1.44858	2.36918	1.03952	2.24528	1.54891	2.59039	2.70016	2.33092
Creld2	3	5.98175	6.73839	7.37103	5.23205	3.88723	4.31342	8.35092	8.38053	8.90345
Cd4	2	2.27251	1.5757	0.254581	0.0783367	0.454214	0.278445	1.04144	1.33312	0.504846
Zfp605	3	1.4779	1.23241	1.14549	1.25746	0.694677	0.828329	1.66131	1.76371	1.64439
Wfdc1	5	1.48657	0.966567	1.15691	0.704907	0.68554	0.536527	1.36749	1.06801	1.21827
Slc17a9	11	1.69125	2.74632	3.08872	2.14177	1.01019	1.171	3.16933	3.13927	3.36261
Cdca3	7	1.25978	2.82359	1.21843	2.2624	1.48768	0.652318	1.07399	0.682243	0.621419
Tiam2	2	1.9302	1.71146	0.618872	1.13514	0.992547	0.669289	1.33834	0.894171	1.26001
Synj2	11	1.08513	1.50001	1.27695	0.344326	0.438393	0.379208	1.98592	1.55006	1.2354
Acat2	2	4.86889	4.60545	4.24939	3.11252	2.65756	2.86591	3.49445	3.5169	4.15429
Mpc1	9	6.66894	6.12524	5.63323	7.5331	7.0895	7.64178	7.6268	7.45678	7.48315
Zfp54	3	1.29073	1.16413	1.6482	0.956795	0.972941	1.30373	1.4419	1.90643	2.16517
Flywch2	11	0.847206	0.641624	1.24357	0.210711	0.385096	0.925141	1.06574	1.60503	0.793024
Pla2g7	1	1.64584	2.4893	3.72228	3.21824	3.80475	3.31144	2.25545	2.15856	2.26058
Nfkbie	12	1.11987	1.20033	1.6817	0.447966	0.795197	0.571597	0.765805	0.444968	0.59679
Cyp39a1	6	2.51144	3.14487	3.71593	3.98827	4.03886	4.51119	4.01294	4.11264	3.44974
Nfya	8	2.18051	2.18444	1.98257	1.6515	2.08318	2.71354	3.19125	3.23155	3.01999
Fgd2	6	1.35253	1.45801	0.870747	1.97744	2.56171	1.51945	1.41033	1.40597	2.4112
Ccdc167	5	2.20852	2.28785	2.64259	1.51288	0.657114	0.952826	2.54921	2.42708	2.56534
Tff3	7	4.26257	5.44794	4.09495	4.5089	4.66601	3.13721	3.30122	2.84223	3.35831
Slc37a1	7	1.70886	2.59374	3.29	2.2833	2.30501	1.1677	1.46275	0.694994	1.32083
Sik1	10	1.57004	2.74555	2.15856	2.39151	3.3742	2.12663	1.56021	2.09574	1.68505
Lpin2	1	4.84642	4.95848	3.72883	5.76555	5.91562	6.76873	4.20874	4.41067	4.42808
Srsf7	5	3.3733	3.18366	3.28907	1.42925	1.24238	2.11425	3.57476	3.41363	3.40573
Slc3a1	7	5.79956	7.40764	7.62681	6.54246	6.71489	5.91641	4.59171	3.04845	4.71718
Hagh	8	7.89868	7.32582	5.95806	7.16004	6.81261	7.48232	8.15532	8.21861	8.38819
Hn1l	5	3.92509	4.20232	4.07071	2.59492	2.43055	2.45405	3.85964	3.99808	4.45165
Dusp1	1	3.95084	3.52845	3.22456	4.48046	4.79087	4.75494	3.26529	2.96171	3.08551
Fkbp5	1	3.28535	4.1908	6.15216	6.0695	6.29918	6.11162	4.5985	4.72839	4.61692
Cyp4f14	11	6.73824	6.38848	3.66118	4.39851	4.44616	4.79505	6.45005	5.97023	6.4319
Spata24	6	0.726469	1.13843	0.622781	2.5663	2.33585	2.71881	2.16365	2.1821	1.27996
Stard4	5	4.76814	4.26238	3.72993	2.76726	2.44793	1.5163	4.42669	4.19639	4.55987
Aqp4	8	0.390931	0.477652	0.265641	0.39717	0.469106	0.60887	0.918701	1.13115	0.615964
Gabbr1	6	0.802181	0.52894	0.441357	1.31943	0.962098	1.42544	0.901235	1.01928	0.786897
Mal2	11	4.986	4.51294	4.37025	3.69238	3.95041	4.11509	4.9399	5.16221	4.96117
Dpysl3	10	0.955914	0.839553	0.470968	3.10093	0.725313	0.401873	0.266909	0.0301408	0.462586
Sec11c	11	5.46918	5.08422	5.62234	4.63904	4.51526	4.16812	5.60081	5.5006	5.6322
Pmaip1	10	0.61684	0.386144	0.627586	0.58178	1.12288	0.839584	0.366853	0.336623	0.355706
Prrc1	3	2.93219	2.63169	3.09882	2.6612	2.38186	2.54271	3.48382	3.35398	3.37827
Pdgfrb	12	0.745635	1.06566	0.972024	0.570436	0.411778	0.503702	0.424636	0.802597	0.693346
Ms4a4c	2	0.943194	1.26329	0.87346	0.387325	0.384993	0.138507	0.955711	0.213177	0.661163
Ms4a4d	12	1.66725	2.09334	2.09944	1.11187	1.61443	0.860655	0.890531	1.58686	1.34816
Osbp	4	3.69492	3.58346	3.96025	3.46682	3.38902	3.34332	4.35887	4.40566	4.45816
Keg1	3	7.54537	5.75463	2.71764	3.78945	3.97437	4.96894	7.12524	6.50093	6.90844
Gna14	12	1.21391	0.742387	0.339246	0.267928	0.371916	0.133992	0.209387	0.516049	0.223557
Ms4a8a	10	1.38149	2.09714	2.84493	2.11694	3.24146	2.42907	1.49005	0.238228	1.2835
Fen1	5	1.44866	1.86278	2.00442	1.07354	0.925393	0.88837	1.69085	1.69376	1.8168
Aldh1a7	2	6.97903	7.01656	6.29637	5.62795	5.43054	5.39684	6.20957	5.80973	6.17379
Syvn1	4	4.66815	4.45666	5.64688	4.17329	3.69103	3.84334	7.21345	7.21845	7.44457
Il33	12	1.25779	1.36762	1.68552	0.788534	0.873841	0.580569	0.509846	0.462485	1.02852
Cdk2ap2	3	5.11116	4.9599	5.64226	4.87048	4.12443	4.44852	5.87415	5.98645	6.56961
Cpt1a	6	5.4609	4.93321	4.7257	6.783	6.68027	7.13677	6.12262	6.33797	5.926
Peli3	8	0.555493	0.37616	0.588701	0.661564	0.576329	0.414613	1.07029	1.02613	1.51326
Vegfb	11	2.19563	2.9015	2.05101	1.88347	2.12892	1.54313	2.31756	2.51705	3.0456
Stip1	4	5.3402	4.83569	4.30246	4.1124	3.92046	4.54207	5.97037	6.12681	6.22655
Gpam	5	5.16856	5.14771	3.61986	3.57287	3.65473	4.05987	4.63587	4.62385	4.47417
Cyp26a1	5	5.93827	3.60031	3.45703	2.13033	1.52256	1.56186	3.41995	4.77502	6.0777
Rbp4	9	11.0945	10.3217	9.07895	11.7591	11.7551	12.2418	12.1201	12.2187	11.9075
Cyp2c55	2	2.32236	1.08504	0	0.344465	0.332903	0.11866	0.703491	0.342222	0.881948
Cyp2c39	9	0.172106	1.07095	0.428024	2.25878	2.76631	2.89924	2.31044	2.43355	1.51993
Cyp2c40	11	5.817	2.71178	2.31115	1.85304	1.11175	1.78387	4.57969	5.56369	4.2036
Aldh18a1	12	1.38174	1.05362	1.32622	0.143184	0.713798	0.397215	0.704983	0.207084	0.782197
Gsto1	9	5.72521	5.09235	4.31943	6.34296	6.49497	6.70338	6.54354	6.65421	6.49468
Ablim1	12	3.04218	3.4191	3.47453	2.3029	1.84578	2.4279	2.67238	2.05212	2.82543
Fasn	2	6.40022	6.3753	4.40141	3.18439	3.24667	2.97566	4.35605	4.23288	4.91697
Rab40b	2	0.799422	0.787661	1.60097	0.421811	0.356422	0.187507	1.66002	0.38944	0.0641659
Hoga1	9	5.53708	5.25373	4.91329	6.44121	6.16733	6.33303	6.20079	6.08606	5.99149
Loxl4	12	1.24723	1.74067	2.06431	0.427109	0.505368	0.232992	0.312049	0.512192	0.411818
Got1	6	5.57806	5.43718	5.57613	7.86128	7.75983	8.75379	6.63075	6.7728	5.7163
Entpd7	11	0.656819	0.69668	1.35965	0.387986	0.56295	0.305561	1.3383	1.28544	1.15902
Erlin1	5	4.27461	4.76978	4.21697	3.44566	3.40591	3.63585	4.47431	4.45376	4.60982
Peo1	8	2.83551	2.76431	2.92786	2.69132	2.48013	2.99103	3.51013	3.74613	3.70163
Ldb1	6	3.49648	3.74053	3.45956	4.83592	5.35902	5.23588	4.36576	4.22295	4.07126
Nfkb2	12	1.33241	1.56829	2.05275	0.780736	0.94754	0.590172	0.936619	0.973949	1.00966
Hsd17b10	9	6.78234	6.36639	5.77173	8.31401	8.2618	8.58368	8.83728	8.52257	7.85751
Fam120c	11	1.06149	0.674457	0.699848	0.422825	0.407975	0.529025	1.22718	0.992563	0.870743
Maged2	2	2.07173	2.62378	2.58226	1.47209	1.33423	1.3002	1.23107	2.16345	2.15379
Alas2	5	6.26981	4.62926	3.12682	4.37683	4.00691	3.84484	4.6364	4.49953	4.97751
Prim1	2	1.57299	2.29305	1.90981	0.911339	0.879354	0.776427	0.794551	1.648	1.61176
Inhbc	11	4.95296	5.00717	4.76982	4.61062	4.17796	3.78716	4.80221	5.29196	5.50894
Ddit3	8	2.95534	2.72808	3.69731	3.14385	2.97809	2.65334	5.13912	5.18907	5.6674
Pstpip2	12	2.86911	2.97801	2.65283	1.59008	1.73421	1.72266	2.22827	1.6469	2.07073
Xrcc6bp1	3	1.9527	1.61749	1.54131	1.30812	1.21373	1.5463	2.11389	2.22795	2.14441
Paox	2	5.01734	4.53597	3.66024	2.28156	3.15418	3.01087	3.65186	3.13406	3.3477
Cyp2e1	9	10.9626	10.3263	9.79782	12.0384	12.4445	12.7833	12.2091	12.2494	11.9878
Irf7	2	5.45758	4.93471	3.17403	4.05341	3.53845	3.66031	3.83515	3.96053	4.88374
Lrdd	2	0.85787	0.894426	0.854627	0.369043	0.489313	0.364595	0.689894	0.814015	0.682831
Pnpla2	6	4.34254	3.97592	4.01599	5.71456	5.89484	6.03102	4.9152	4.91725	4.87483
Chid1	2	4.95958	4.82376	4.93708	3.51006	3.2441	2.84139	4.152	3.84713	4.14915
Asl	6	7.17602	7.11938	6.16664	9.25259	9.30181	9.83887	8.89832	8.66571	8.52654
Farp1	2	2.44055	2.58572	2.68509	1.95293	1.61751	1.52753	2.13459	1.98655	1.88468
Cpeb1	3	1.58628	1.47069	1.00491	0.554437	1.25715	1.16075	2.22812	1.73585	1.85927
Podxl	8	1.09351	1.062	0.774951	1.11363	0.721689	1.15722	2.24947	1.48651	1.48242
Hspa4l	3	3.40197	2.88997	2.45936	2.01418	1.94277	2.40987	3.50405	3.66006	3.66768
Slco3a1	11	1.00847	0.891692	0.689276	0.652729	0.665646	0.450287	0.839027	1.10934	1.09602
Homer2	3	1.83437	1.69034	1.23973	1.07329	1.18687	1.19188	2.27321	2.21688	2.07693
Dhtkd1	9	3.21698	2.83852	1.47363	3.75601	3.63704	4.24147	3.6563	3.66724	3.25772
Pdia4	11	6.75212	7.58693	7.59039	6.40851	5.4416	5.58868	8.07598	8.17991	8.58725
Snca	6	0.348258	0.156769	0.598683	0.97558	1.62036	0.106707	0.404236	0.911603	0.429674
Tmem14a	5	2.76497	1.29374	0.280073	0.318397	0.482866	1.06945	1.05264	1.20797	1.52593
Gsta3	8	10.3745	8.79104	6.60348	8.56314	8.5532	9.13194	9.72949	9.58468	10.063
Tram1	5	5.6396	5.61647	5.77855	5.09751	4.63723	4.54724	5.6577	5.67974	5.92543
Slc39a10	11	1.00308	0.851059	1.73703	0.605675	0.199228	0.647708	1.19656	1.48455	1.5923
Acadl	9	5.94744	5.42642	5.0827	6.5211	6.53474	6.83909	6.97534	7.25758	6.77876
Cd28	7	0.0472259	0.505506	2.46909	0.372131	0.801603	0.356921	0.0958029	0	0.0521926
Raph1	12	5.0914	6.17477	7.19217	4.35188	3.97567	3.99076	4.55082	4.36191	4.82593
Wdr12	4	2.73155	3.06899	2.67499	2.5778	2.24064	2.7235	3.53916	3.81977	3.00716
Nop58	8	3.17157	3.52646	4.32838	3.42833	3.64857	3.71933	4.76531	4.89127	4.5166
Als2	11	4.00677	3.68972	3.18023	3.09495	2.7956	3.14087	3.9807	4.18043	3.99989
Col3a1	12	2.04572	3.03319	1.45188	1.16702	1.10539	0.646212	0.898425	1.33702	1.52755
Il1r1	10	4.05621	4.54225	5.82785	5.56377	5.97433	5.22702	3.42151	2.92501	2.93261
Npas2	12	0.387162	0.588017	1.61248	0.138575	0.286757	0.0809298	0.0252304	0.238665	0.0270573
Gls	12	1.82415	2.13403	1.7725	0.90248	1.37964	0.946276	1.52783	1.28578	1.08891
Stat1	5	4.3423	3.56216	2.62292	2.81741	2.11626	2.57836	3.44417	3.52305	3.60604
Nabp1	3	2.7664	2.49535	2.97504	2.07711	2.41532	2.35847	3.20312	3.43378	3.58703
Bcs1l	11	3.33501	3.0626	2.76949	2.64676	2.30398	2.20981	3.45314	3.6623	3.30884
Tuba4a	11	6.08035	6.00712	5.31203	5.2637	4.98566	5.04561	6.07611	6.26458	6.60579
Dnajb2	3	4.12558	3.82662	3.50183	3.25846	2.96489	3.56621	4.41035	4.55751	4.69971
Des	1	0.58276	1.11476	0.995409	3.41104	0.885611	0.438972	0.602177	0.726202	0.896349
Serpine2	5	2.81426	2.32549	1.47322	1.0879	1.13677	1.78816	2.42151	1.76292	2.52374
Dtymk	11	4.44186	4.26686	3.98056	3.36884	3.24531	3.51076	4.29545	4.27947	4.60645
Acmsd	10	3.98784	4.03594	2.42316	3.82651	3.9012	4.37594	2.8312	2.55665	2.7514
Ubxn4	8	4.67049	4.58022	4.57225	4.61101	4.148	4.65699	5.50961	5.47603	5.68487
Mcm6	12	1.57798	3.02643	1.16861	1.30501	1.33855	0.980691	0.816622	0.851107	1.30144
Rgs1	10	1.96199	1.51304	2.33914	3.02736	3.7044	1.9172	1.13448	0.44088	0.776587
Cfh	7	8.48852	9.54348	9.72377	9.46525	9.74284	8.69124	8.19408	7.65507	8.25582
Dbi	12	10.6937	10.4952	9.92664	9.66139	9.16146	9.1187	9.507	9.69268	9.75066
Tnnt2	1	0.108155	0.706401	0.399538	4.89599	0.514328	0.433441	0.388656	0	0.228817
Slc45a3	1	3.19177	3.76693	4.03585	4.27766	4.56348	4.40796	3.15676	3.67787	3.37232
Cyb5r1	2	2.67019	2.55794	2.51464	1.90566	1.68176	1.42024	2.02909	1.8596	2.25513
Rgs16	10	2.08335	0.374604	0.218807	0.648104	0.558466	3.09354	0.842543	0.419694	0.2355
Parp1	3	3.11078	3.15893	2.88174	2.68698	2.59248	2.61466	3.38673	3.6634	3.48985
Pycr2	11	2.00828	2.38392	2.8436	1.86541	1.69029	1.59619	2.80879	2.2006	2.7459
Apcs	7	8.66704	11.7785	12.4517	10.9793	11.1596	9.24736	7.81045	6.59339	8.03698
Tagln2	12	3.35934	4.19634	4.17772	3.0972	3.15407	2.82915	3.11375	2.96814	3.02643
Dcaf6	6	2.88358	2.66133	2.62127	3.98274	3.81709	3.67813	3.0831	3.28301	3.27203
Dpt	2	1.18988	2.14783	0.747919	0.788872	0.855165	0.971442	1.27372	1.15268	0.959168
Smyd2	4	3.38119	2.90203	2.50067	2.81243	2.56572	2.65271	3.70819	3.72364	3.85277
Slc30a10	2	3.5878	3.34962	4.06979	2.59002	2.84862	1.97071	2.80139	3.39825	3.08801
Traf5	3	1.47683	1.44762	0.52192	0.829705	0.910879	0.687476	1.5839	1.37224	1.65239
Fam107b	4	4.95083	4.52671	3.59215	3.89459	3.92032	4.04085	5.30222	5.07597	4.8936
Phyh	9	10.0113	8.91818	8.42147	10.1564	10.1653	10.5392	10.5442	10.6694	10.3148
Hsd17b7	2	4.2528	4.01098	4.14021	3.36364	3.10749	2.98107	3.31591	3.44767	3.86385
Fmo3	6	0	0.129094	0.177702	0.7658	1.23133	1.41663	0.618721	0.204536	0.649133
Mettl13	8	1.35296	1.59212	1.52532	1.43185	1.54195	1.48004	2.30093	2.21744	2.18328
Cenpl	12	1.63171	2.25135	1.70308	1.31347	1.13769	0.666985	0.770976	1.75908	0.814709
Dars2	5	3.58542	3.34808	2.75822	2.46637	2.4667	2.10182	3.21148	3.2837	2.91018
Vim	7	3.28875	3.8252	2.81653	3.55721	3.79362	3.05471	1.95219	2.4831	3.09083
Pter	2	6.45968	7.21173	6.22778	5.29779	5.0046	4.75614	6.1458	5.85014	6.48983
Golga1	4	2.54689	2.61	3.14421	2.51408	2.10975	2.43192	3.46226	3.52544	3.56908
Pfkfb3	5	2.57509	2.39452	3.88916	1.06202	1.72479	1.7083	2.99233	2.7319	2.56157
Ttf1	3	1.9077	1.80329	2.15376	1.39981	1.50381	1.99713	2.35782	2.29548	2.80049
Gtf3c5	11	1.94118	1.8239	1.71212	1.20178	0.98668	1.12898	2.02812	2.60597	1.95338
Slc25a25	1	5.86573	6.50218	5.8619	6.57399	6.70026	7.01218	5.31489	5.92213	5.81085
Ralgds	12	0.338222	0.56462	1.32435	0.601683	0.35186	0.28012	0.360764	0.593923	0.513441
Lcn2	7	6.76134	11.6398	13.0049	10.5876	10.4992	9.04641	6.63242	3.17457	6.33963
Cytip	1	0.582156	0.423577	1.16315	0.901879	1.86754	0.889899	0.607552	0.0953678	0.991055
Olfm1	1	1.24838	0.668756	0.845071	2.03886	0.710196	1.27316	0.583827	0.977319	0.946837
Upp2	1	7.05643	5.78139	1.87754	6.99472	6.84679	7.82108	5.41058	4.89097	4.64421
Crat	9	3.18159	3.40767	3.28877	4.50528	4.17386	4.51281	4.08829	4.57	4.27443
Hspa5	4	8.6035	8.79612	9.30785	8.38578	7.45488	7.96521	10.5591	10.7199	10.973
Psd4	12	0.838217	1.86055	1.27389	0.860194	1.00661	0.628212	0.781449	0.682204	1.02388
Il1rn	7	1.41954	3.26286	5.77842	3.57661	3.29799	2.77052	1.46146	0.800462	1.20046
Nup35	11	2.48121	2.06637	2.25428	1.17132	1.21544	1.48695	2.51455	2.63359	3.16951
Dusp19	5	2.62718	2.3456	2.49402	1.46568	1.85727	1.51557	2.04017	2.60594	2.66419
Zfp385b	9	2.05924	2.39881	0.944203	2.48022	3.11459	2.47614	2.54819	2.45662	2.74487
Abcb11	5	7.23027	6.91236	5.41531	5.47463	5.43159	5.54409	6.19068	6.19078	6.38844
Dhrs9	12	1.34391	1.29256	0.585441	0.238047	0.467559	0.204272	0.37461	0.48047	0.625501
Itga6	2	0.563697	1.43587	1.79014	0.364931	0.984303	0.800165	0.740691	0.85771	1.16183
Depdc7	11	4.8274	4.42017	3.85278	3.77364	3.76779	3.6889	4.52172	4.77945	4.81171
Cstf3	11	2.88136	2.66878	3.44996	1.48892	2.37873	2.30729	3.43768	3.38416	3.40318
Hsd17b12	2	6.89707	6.60901	6.63802	5.51601	5.37214	5.62836	6.18416	6.46707	6.35119
Myef2	2	2.37755	2.61758	2.32392	1.48507	1.57572	1.43602	1.78408	2.07543	2.03261
Wdr76	2	0.850151	0.91643	0.581757	0.47437	0.160955	0.442461	0.606156	0.621512	0.581874
Pdia3	11	7.89343	8.00056	8.10824	7.1	6.43159	6.57978	8.37481	8.37919	8.7064
Hao1	5	7.64173	6.69748	7.16863	6.01361	5.82373	5.73533	6.85639	7.04424	7.01989
Ehd4	5	1.93486	2.12593	2.04605	1.39769	1.37403	1.40429	1.69398	2.53769	1.89231
4930402H24Rik	5	2.36714	2.85159	2.97406	1.71479	1.54846	1.63616	2.77613	2.42303	2.44848
Chac1	7	1.15901	1.54301	3.23102	2.40801	1.60785	1.6722	0.197328	0.28955	0.394531
Rassf2	10	0.411703	0.784151	1.02165	0.769382	1.0457	1.11098	0.514761	0.489917	0.670839
Gpcpd1	1	4.6778	4.34107	3.95568	6.14725	5.85311	5.94424	4.83811	4.52619	4.01924
Slc27a2	9	8.98457	8.18808	7.26968	9.62758	9.77965	10.0711	9.60706	9.74718	9.31086
Ndufaf5	2	2.62599	2.36336	2.05273	1.40114	1.08088	1.44885	1.65916	2.17892	2.03109
Zc3h8	8	1.10326	0.851718	1.0197	1.12782	0.626482	1.01618	1.77206	1.56669	1.66375
Mgme1	11	2.5043	2.12129	1.79288	1.44035	1.22172	1.57754	2.3383	2.64498	2.63348
Sec23b	3	4.21064	4.21188	5.11084	3.93579	3.43904	3.71613	5.29026	5.48079	5.37727
Fam110a	5	1.74442	1.65282	1.17449	1.07274	0.584538	0.769669	1.04219	1.6161	1.48688
Pdrg1	4	3.869	3.4155	3.87322	3.47649	3.35941	3.7042	4.26957	4.70331	4.65482
E2f1	12	1.35975	1.44637	0.605916	0.46881	0.84206	0.709482	0.557252	0.428746	0.988674
Aurka	12	0.655823	1.56453	1.03923	0.747428	0.59787	0.300028	0.059837	0.450623	0.240979
Pck1	1	9.23011	9.41393	8.80696	10.2927	10.327	10.5748	7.97844	8.72555	9.3544
Fabp5	12	7.3905	7.81997	7.2193	4.07322	3.44479	1.76462	3.25511	3.98455	3.94159
Car1	11	2.49021	0.85719	0.0982994	0.49224	0.305213	0.389678	1.14147	1.99761	1.71512
Car3	3	10.3095	5.51071	1.95397	4.48316	3.09011	5.08065	6.61982	8.11227	7.63379
Car2	3	1.7498	1.89118	0.767884	1.27439	1.21262	1.04486	1.55974	2.14468	1.79496
Chrna4	12	1.18977	1.37622	0.09842	0	0	0	0.0992563	0	0.0250377
Srms	2	0.607105	0.772886	1.16806	0.141213	0.480753	0.477469	0.594063	0.805831	0.598875
Ahcy	6	8.01531	8.11542	8.15286	9.98162	9.60887	10.0407	9.6554	9.42269	8.98662
Epb4.1l1	5	1.16749	1.24941	0.471801	0.315061	0.653731	0.302973	0.810333	0.823162	1.02152
Rbl1	5	0.844264	1.18722	1.05954	0.295154	0.532096	0.352203	0.970427	0.486154	1.20338
Ocstamp	12	0.213456	1.1527	1.55261	0.532626	0.345838	0.534421	0.711394	0.574714	0.482477
Gm8325	3	1.12119	1.3974	1.30969	1.00937	0.737779	1.01209	1.46977	2.09863	1.29225
Trpc3	1	0.435829	0.136831	0.138411	0.274178	0.123461	1.97133	0.0386403	0.272057	0.177587
Spata5	11	2.02542	1.78553	2.34855	0.934664	1.43251	1.19758	2.56603	2.32195	2.06071
Sucnr1	3	4.00876	2.72148	0.204595	1.6898	1.84673	2.22857	2.91614	3.34155	2.52985
Bche	9	3.38156	3.0975	2.11141	3.93704	4.29837	4.82481	4.48179	4.44758	4.2543
Tm4sf1	6	2.38391	2.39192	1.55139	3.18867	3.34318	3.08844	2.68502	2.49879	2.61902
Ppid	3	4.78827	4.239	4.13282	3.39853	4.0603	4.03244	4.68729	4.92495	4.9015
Pfn2	12	1.84219	2.27775	1.88888	1.40316	1.35049	1.12458	1.37541	0.876388	2.08427
Serp1	11	7.17497	7.03369	7.5949	6.47447	6.06156	6.28471	7.47092	7.49407	7.75312
Mme	4	1.55907	0.587304	0.253093	0.607367	0.409949	1.05344	1.10101	1.38775	1.32901
Ngf	2	1.7446	1.83451	1.8348	1.07597	1.05053	0.910914	1.42793	1.72146	0.963425
Hmgcs2	9	8.76273	7.61946	7.57427	9.51247	9.64655	9.67206	9.87202	10.1952	9.66994
Sec22b	11	5.01879	4.95596	5.50487	4.61128	4.39608	4.49414	5.50767	5.45053	5.52852
Ampd2	4	3.38348	3.03306	3.20174	2.80766	2.81054	2.76429	3.66462	4.18291	4.17579
S100a11	7	3.46597	5.04128	5.55767	3.54451	3.83928	3.14502	2.31791	2.42736	2.62569
Ints3	11	2.64511	2.63101	2.83221	1.99543	1.61926	2.17002	2.81098	3.13062	3.1516
Il6ra	1	3.0824	3.5302	3.64882	4.21254	4.40937	4.46856	2.75256	2.86819	3.20467
Pmvk	12	5.10078	5.14565	4.72642	3.65914	3.60843	3.18689	3.88052	3.51757	3.8456
Slc50a1	4	2.58074	2.05465	2.41399	1.63291	2.42951	2.49278	2.92907	3.19973	3.16491
Efna1	12	4.83368	5.70927	6.14933	4.9923	4.27531	3.56245	3.91792	4.28944	4.51687
Vcam1	10	2.43103	2.35825	3.2122	3.14084	4.18362	3.46921	2.08498	1.9711	2.21613
Cyp2u1	11	3.22248	2.29944	1.40261	1.6785	1.38177	1.56281	2.53855	3.22643	2.68838
Tlr2	12	1.39959	1.69631	2.18463	0.853865	0.936855	0.731201	0.833278	0.652553	1.21779
Fga	7	11.7059	12.9893	13.6931	12.9694	12.6982	12.1035	10.617	10.33	10.4852
Lrat	11	2.67319	1.86332	2.23153	1.61898	1.24243	1.18085	1.86524	2.64032	2.80426
Asic5	9	1.73353	1.14153	1.26196	2.22737	2.5236	2.4976	3.01235	2.77055	2.19426
Gar1	8	2.17666	3.49497	3.34441	2.55092	2.64994	3.53199	3.81468	4.22554	3.69418
Tdo2	6	9.43502	8.95869	8.93057	10.7513	10.8657	11.293	10.0691	9.75765	9.70696
Alpk1	12	0.886179	2.31983	3.06572	1.41504	0.743528	0.927114	0.982676	0.899178	0.451227
Papss1	2	1.29854	1.88567	1.66162	0.828922	0.777315	0.717089	0.937288	1.09665	1.45511
Fubp1	4	2.64506	2.60466	2.8919	2.12785	1.99009	2.8075	3.45325	3.57507	3.30524
Ifi44	2	2.03899	2.2256	1.0313	1.0217	0.370612	0.974739	0.89575	1.32851	1.79385
Cks1b	4	2.7101	3.11842	3.32969	2.60638	2.73094	2.49039	4.01719	3.66336	4.27033
Tars2	5	3.38245	3.11803	2.88756	2.39348	2.07071	2.30369	2.956	3.16127	3.14825
Bcar3	3	4.01581	3.57641	2.8333	2.88629	2.68087	3.19342	3.98243	4.39825	4.35086
Tmem56	9	4.63323	4.18847	4.08249	4.94746	5.60417	5.2753	4.87844	5.24679	4.95666
Wls	2	0.674485	1.39087	1.3053	0.439695	0.37377	0.376642	0.709722	0.621164	0.89894
Cth	9	7.30118	7.12787	4.7234	8.48087	9.00703	9.07175	8.50157	8.32872	8.08205
Zranb2	11	4.51639	4.12825	4.20185	3.43874	3.3943	3.8599	4.51671	4.65948	4.76378
Ddah1	8	4.82314	2.86537	0.396079	3.27767	2.91071	4.03719	4.60101	4.79696	4.89405
Cyr61	8	1.57718	1.44939	0.106361	1.13223	1.13065	1.20484	1.9753	2.48577	2.13566
Asph	11	3.19302	3.50711	3.26582	2.58723	2.79017	2.85665	3.53512	3.6041	3.78097
Trp53inp1	10	4.0703	4.23921	4.73944	4.40441	6.19361	5.16301	2.95349	3.07372	3.02098
Atp6v0d2	10	0.197546	2.22545	0.699367	1.35472	1.44913	1.40625	1.22125	0.42587	0.508039
Cyp7a1	9	3.62121	5.54746	0.0988471	5.67237	5.50799	5.69897	7.00172	6.59169	4.85085
3110043O21Rik	10	2.37853	2.42683	2.92463	2.501	3.14428	2.94435	1.78573	2.02015	2.31701
Polr1e	3	2.30434	2.5651	3.21269	2.30849	2.36366	2.27181	3.06059	3.04188	3.61857
Nans	5	3.73237	3.79077	4.26061	1.83945	1.14796	1.51587	3.47423	3.35054	3.63577
Col15a1	12	2.79621	2.40357	2.32864	0.987719	1.25287	0.978702	1.14656	1.75671	1.32624
Ptgr1	12	1.45075	2.09504	1.28511	0.658641	0.800761	0.599334	0.419199	0.20553	0.483341
Alad	3	5.96744	6.0422	4.97552	5.18842	4.79615	5.24975	6.19132	6.46831	6.41836
Dnaja1	8	6.89731	6.44485	5.83124	6.1316	6.3589	6.84472	8.07335	8.15903	8.06281
Fktn	5	1.86142	1.83942	1.93355	1.22079	1.13605	1.36858	1.89363	2.09431	1.83415
Enho	7	4.48192	5.62063	4.75453	5.08876	4.9644	4.73596	3.7777	3.82292	4.24092
Fancg	11	1.5366	1.13445	0.968531	0.887365	0.341957	0.895462	1.51462	0.65191	1.92563
Ttc39a	12	0.550175	2.22616	2.06201	1.19732	1.30986	0.876356	0.973329	1.27831	0.688755
Gpx7	12	0.752123	1.60406	1.06888	0.794021	0.437346	0.274895	0.892611	0.523865	0.631925
Tnfrsf1b	7	3.16719	3.30818	3.55062	3.11819	3.51901	3.27795	2.27256	2.24547	2.5434
Exo5	11	1.22226	1.57271	1.52035	1.31175	0.794912	0.915943	1.57256	1.40597	1.85268
Ppcs	4	3.97784	4.12097	3.57512	3.65252	3.37133	3.64321	4.61685	4.59869	4.53771
Mycl	10	1.40921	1.19839	1.10869	1.45237	1.28564	1.72541	0.626618	0.333728	0.53496
Mfsd2a	1	1.22279	2.79336	4.04575	4.99107	5.61254	6.36813	2.6007	1.81015	2.24103
Gale	5	4.42324	4.7927	4.55602	2.46643	1.30203	1.35223	3.87607	4.03147	4.40752
Plk3	1	3.07034	3.40251	3.01338	4.49911	5.14621	4.73731	3.47575	3.33655	3.28097
Cyp4a31	9	1.11291	0.991455	0.720488	4.75153	4.9136	4.9543	4.44417	4.87576	4.23464
Cyp4a14	9	2.17866	2.14053	2.08312	10.4964	10.4295	10.9899	11.419	11.5618	10.7474
Pdzk1ip1	12	1.56044	1.92696	1.06355	0.47257	0.715394	0.210435	0.427623	0.410852	1.16035
Ddost	5	5.54488	5.6437	5.90346	4.78126	4.31462	4.35432	5.55759	5.5052	5.76674
Alpl	11	2.53092	2.92303	2.63188	2.47576	1.68361	2.20916	3.08464	3.29883	2.97614
Cdca8	12	0.653889	1.74269	0.747131	0.429966	0.525626	0	0.38557	0.192426	0.216134
Sesn2	1	1.3525	1.47808	1.70261	2.13612	2.54974	2.11414	0.966788	1.31889	1.34275
Arhgef19	8	4.87177	4.44779	2.84695	4.15131	4.27379	4.53167	5.41037	5.49372	5.36295
Xrcc2	2	0.645953	0.799665	1.08071	0.484989	0.328755	0.41191	0.724559	0.964286	0.406241
Per3	8	1.48062	0.997459	0.0346851	1.14122	0.799837	1.17242	1.79869	1.22791	1.87229
Errfi1	10	8.37865	8.52445	8.58507	8.8492	8.95912	9.1421	7.66227	6.95881	7.88951
Lzic	11	1.75066	2.5077	2.05347	1.45602	1.68393	1.77808	2.0011	2.36001	2.78937
Rint1	11	3.02741	3.05956	3.79291	2.4684	2.14983	2.2891	3.37966	3.65013	3.54503
Morn1	9	0.553095	0.671782	0.805383	1.0336	1.5971	1.10802	0.8785	2.15789	1.26149
Gpr125	3	3.15806	2.76733	2.31849	2.121	2.30125	2.28309	3.12837	3.33816	3.27855
Fosl2	10	1.30973	1.90439	1.96595	1.97812	2.35646	1.65911	1.16093	0.903939	1.0491
Cgref1	5	1.17775	0.89468	1.73857	0.712111	0.969229	0.420115	1.16203	1.31054	1.29903
Ppargc1a	1	1.54107	0.240369	0.878765	2.09069	2.018	2.26277	0.755476	0.587957	0.659874
Fam114a1	5	3.92492	4.17429	3.74079	3.17491	2.93267	2.82772	3.66087	3.66471	3.93324
Sel1l3	11	2.33637	2.04818	1.62849	1.17931	1.03637	1.45759	2.3115	2.57493	2.63891
Cenpc1	11	1.06209	1.32104	1.09402	0.549938	0.899527	0.832712	1.5171	1.07715	1.52111
Ugt2b34	8	7.69717	6.82896	4.91109	6.46261	6.8963	7.06786	7.94786	7.98315	8.04748
Sult1e1	10	0.399797	1.29276	2.13707	0.680585	2.94313	2.53926	0.546176	0	0.2769
Sult1d1	6	5.36571	5.39123	5.23624	6.44927	7.6105	8.12018	6.49182	5.90498	5.36026
Gbp9	2	1.83556	1.7172	0.904486	0.932708	1.0485	0.893594	1.03506	1.28181	1.3518
Spp1	12	4.72687	6.55239	8.42344	3.52697	4.27793	3.27969	3.77161	3.45967	3.65479
Hsd17b11	9	5.76349	5.19337	4.42502	6.43411	6.2577	6.78926	6.7595	7.42932	6.49538
Klhl8	11	0.991887	0.903053	0.895085	0.588994	0.247076	0.566232	1.11244	1.45124	0.818406
Agpat9	1	1.01764	1.21381	1.7316	2.00175	2.26593	1.78602	1.05868	1.18744	1.56354
Plac8	7	4.42057	5.10532	4.80448	4.49329	5.21846	3.94312	3.14865	2.75024	3.87261
Rasgef1b	10	2.3758	2.47297	2.77974	2.59259	3.53136	3.36197	2.32767	1.78144	2.02768
Crybb3	12	2.31882	4.62495	5.91705	2.55039	1.44791	1.48655	0.58486	0	1.00354
Dck	2	1.81147	2.0894	0.928492	1.10817	0.791872	0.976644	1.25133	1.00463	1.48487
Ppbp	1	0.545162	0.536549	0.210076	0.858197	2.57904	0.426894	0.395009	0.124157	0.508239
Pf4	10	1.0055	1.18372	1.02637	0.994288	2.63961	0.647843	0.895555	0.67437	0.797333
Cxcl1	7	5.15438	5.87886	8.3539	6.42736	4.13494	4.37979	2.83395	1.67649	3.02933
Ccng2	10	2.52196	2.25505	2.75296	2.7881	3.37911	2.81898	1.82984	1.67843	1.31661
Ddx55	3	1.60394	1.45283	1.85358	1.39445	1.11901	1.36471	1.99683	2.34701	2.05012
Cxcl9	2	2.69829	2.07957	1.02746	0.594117	1.10585	0.514822	1.15833	1.11067	1.58353
Hpd	9	9.94417	9.47242	8.1916	10.6451	10.5952	11.2237	10.8271	10.91	10.4229
Psph	2	2.15746	2.64432	2.82459	1.52026	1.6047	1.4471	1.71778	1.67075	2.53751
Brap	6	4.7531	4.45483	3.86177	5.79568	5.52605	5.99236	5.02136	5.24174	4.92136
Atp2a2	8	4.6135	4.73373	5.46826	5.18057	4.94663	5.16853	6.22933	6.25591	6.25871
Camkk2	2	1.97984	2.19787	2.47355	1.37606	1.15619	1.15117	1.72981	1.80844	2.19831
Dhx37	5	1.64906	1.46807	1.40309	0.695455	0.964658	1.15122	1.48874	1.55801	1.55507
Aacs	2	4.03195	3.78731	2.49746	0.951712	1.17409	1.32308	2.99475	2.3493	2.96968
Ulk1	7	3.61563	3.34999	3.50645	3.6483	3.51894	3.79411	2.34897	2.29174	2.73221
Chek2	12	0.903411	1.28426	0.424485	0.161505	0.503645	0.104755	0.427753	0.435795	0.374358
Ints1	5	1.72757	1.83426	1.61012	0.967662	0.93876	1.08014	1.77693	1.72382	1.95663
Tes	11	0.917077	1.85697	1.6452	0.624647	0.637631	0.427073	2.2123	1.84025	2.34104
Oasl2	2	2.34188	2.08289	1.19091	1.32139	1.21786	1.28328	1.82364	0.841542	1.88174
Foxp2	1	0.968307	0.585274	0.404613	0.715004	1.34426	0.883885	0.764721	0.500832	0.30279
Mmab	5	4.16915	3.78113	2.8498	2.18148	1.74267	1.77187	2.96998	3.02525	3.48686
Actb	5	7.64603	7.96991	7.78698	7.1884	6.84559	6.26466	7.79041	7.72031	8.07947
Sds	10	7.17995	7.57208	7.71578	8.52318	8.25552	8.92976	6.69595	6.65296	6.27331
Zkscan14	10	1.83829	1.4461	1.74121	1.83038	1.94705	2.26541	1.28453	1.53262	1.07914
Phf14	6	2.72162	2.54821	2.04316	3.31524	3.28545	3.80906	3.07188	3.03734	3.38654
Cyp3a25	6	7.95691	7.44897	5.28397	8.57628	9.1761	8.71478	8.18146	7.87709	8.80412
Hsph1	4	3.9864	3.61849	3.70393	2.69414	2.87095	4.41868	6.04812	5.95175	5.93103
Tfpi2	12	6.8604	6.14358	5.91521	5.26223	5.14306	5.50059	5.38255	5.29262	5.6203
Aass	6	6.13119	5.79914	5.19662	6.92544	6.81391	7.47091	6.46699	6.67149	6.13545
Cyp3a13	1	6.28084	6.72442	6.75501	8.07301	8.06008	8.13397	6.8666	6.25572	6.51809
Ahcyl2	5	3.11908	2.6862	2.21494	1.63402	1.85406	2.15963	2.7464	2.76184	2.59341
Tra2a	3	3.64526	3.28744	3.44851	2.63201	2.75091	3.22949	3.9656	4.35556	4.06162
Trim24	8	2.48051	3.11956	2.41577	3.31842	3.36434	3.08702	4.24782	3.63712	4.58208
Mad2l1	12	1.6099	2.412	1.36574	1.19062	1.38222	0.666408	1.12068	1.29751	0.9941
Gfpt1	3	2.30012	2.51666	3.21728	2.06096	1.81867	1.98519	3.66104	3.58345	3.60288
Kbtbd8	2	0.751093	2.00423	0.922919	0.298603	0.445566	0.328726	0.810867	1.12025	0.912017
Mogs	11	3.94129	4.53219	4.38141	3.77913	3.56538	3.35708	4.46277	4.70384	5.02349
Copg1	11	4.21119	4.4281	4.5519	3.92643	3.15183	3.67628	4.70086	4.71606	4.70938
Rpn1	5	5.75355	5.71654	6.18155	4.90852	4.1847	4.43304	5.6439	5.73949	5.94391
Slc41a3	10	0.491662	1.53497	2.38501	2.41623	2.12814	2.42976	1.10509	1.03733	0.66289
A2m	12	0.78729	6.70483	10.1569	1.55094	3.039	0.187703	0.2905	0.0760751	0.227716
Bms1	3	2.65963	2.54607	2.6336	2.10595	2.4269	2.2219	3.09173	3.12705	3.22871
Gabarapl1	9	7.10476	6.24703	5.2534	7.27627	7.1426	7.74438	7.34837	7.14252	7.27747
Wnt5b	9	1.23799	1.96937	1.23383	2.55865	2.20509	1.97661	2.68206	2.37446	2.63689
8430419L09Rik	10	2.71714	3.72582	4.43016	4.08234	4.2888	4.3838	3.24754	2.76455	3.11797
Emp1	12	0.31645	0.972556	1.40186	0.628848	0.45491	0.0435318	0.535681	0.563836	0.202582
Mgp	12	0.574942	1.95732	1.81497	0	0.809632	0	0.223115	0.47085	0.237949
Slco1a4	6	1.90349	2.35068	0.529139	4.7484	5.5784	6.21175	4.59103	4.15576	3.98456
Rad18	7	0.505445	1.038	1.39245	1.15032	1.25139	0.379407	0.265217	0.542051	0.759373
Cidec	9	0.294967	0.581096	0.435673	1.35176	1.54589	2.08427	2.00373	3.18936	0.767447
Creld1	3	4.31092	3.86778	3.94203	3.33177	3.39537	4.12798	4.39201	4.70321	4.74307
Atp2b2	12	0.401972	1.56903	1.39639	0.435613	0.291105	0.203789	0.129623	0.626703	0.670211
Mbd4	12	0.61332	0.926756	0.875769	0.0994867	0.500795	0.422742	0.630901	0.486592	0.356165
D6Wsu163e	11	2.40712	2.24239	2.41392	1.9616	1.64904	1.91106	2.66408	2.67619	2.72602
Tspan9	10	3.51982	3.91678	4.00471	5.27403	3.75884	3.06494	3.53482	2.96004	3.33768
Fkbp4	3	6.63706	6.26684	5.03864	5.006	4.87191	5.44653	7.0837	7.16196	7.3187
Clec2h	4	2.00192	0.866049	0	0.365687	0.440268	0.595461	2.79569	2.12238	2.4551
2810007J24Rik	8	9.31214	6.52662	4.63842	7.44859	6.76571	8.13715	9.1596	9.29315	9.06252
Pglyrp1	12	0.863494	2.70363	1.42421	0.215728	1.06948	0	0	0	0
Zfp273	4	0.968703	0.712096	0.983969	0.92699	0.593998	0.831469	1.06262	1.6002	1.70636
Cyp2b10	1	0.116637	1.57343	1.94494	1.37711	2.60061	2.12445	0.763765	1.05162	0.482235
Prmt3	3	2.22934	2.1246	2.39341	1.79566	1.54741	2.26413	2.46323	3.01346	3.00284
Hddc3	3	1.38752	1.23839	1.40999	0.674655	0.944545	1.30874	1.57167	2.2279	1.3555
Rab30	6	0.963932	1.91944	1.81021	3.06729	3.5642	3.40674	2.02698	2.21139	2.16313
Nucb2	11	2.09742	3.20059	3.79056	1.43993	1.49058	1.03834	3.42622	2.81509	4.05229
Sez6l2	6	0.108039	0.371867	0.110262	0.232414	1.00597	1.0456	0.983144	0.435361	0.357171
Kctd13	6	1.60043	1.55793	1.58518	2.41082	2.43946	2.26395	2.16825	1.48076	1.52402
Nupr1	5	0.709051	1.68899	1.95161	0.806766	0.885743	1.05033	1.06138	1.45585	1.40438
Nfatc2ip	2	1.01093	1.23159	2.27398	1.04945	1.12065	0.868672	1.09516	1.24114	1.51841
Syt3	8	0.564605	0.435251	0.205167	0.376398	0.717714	0.68511	0.873257	1.42238	1.39922
Aqp8	5	5.56768	5.1634	2.76276	2.67973	2.56191	2.38485	3.79262	4.19784	3.83088
Tgfb1i1	5	0.808271	0.738169	0.80276	0.448296	0.281069	0.149933	0.392493	0.99986	0.854108
Cd37	7	1.62782	2.11518	1.77546	1.31074	1.71664	1.31526	0.42382	0.775009	1.04914
Fgf21	6	0	0.10716	0.729246	1.88958	1.89687	2.06939	1.27139	1.19756	0
Bag3	8	2.81957	2.86345	3.41301	2.71239	3.30579	3.75488	4.98132	4.41233	4.49457
Ubfd1	3	3.3657	3.26394	4.03282	2.93006	2.95122	3.3094	4.50083	3.90857	4.38579
Ears2	3	2.60707	2.28301	2.61377	2.20012	1.99608	1.97504	2.95957	2.89864	3.2029
Rrp8	8	2.4012	2.20657	2.86648	1.87108	2.54608	2.85438	3.54836	3.33154	3.31484
Hpx	7	12.3521	14.2689	14.9471	13.9013	13.9746	13.269	12.2487	11.211	12.3598
Anks4b	11	5.53001	4.99988	4.03898	3.90066	3.7249	4.6028	5.23754	5.20537	5.41972
Oat	9	8.03574	7.35188	6.66366	8.9024	8.32355	9.56916	9.26399	9.0524	9.07129
Acsm3	9	5.55721	4.3636	4.47013	5.83616	5.91892	5.98851	5.69182	5.95024	5.49994
Pdilt	4	2.93356	1.33023	0.239347	1.27276	0.816759	0.936328	3.13601	3.45462	2.95566
Rrm1	12	1.99217	2.48427	1.73017	1.47368	1.2244	1.32852	1.17326	1.40919	1.33793
Mki67	7	0.603158	1.76043	0.486235	0.589196	0.935108	0.0775418	0.110541	0.177692	0.302255
Wee1	8	0.394166	0.548217	0.111406	0.300533	0.39187	0.482895	1.92324	1.45807	1.47535
St5	7	2.61626	3.05268	2.71784	2.05809	2.45622	2.26393	1.38665	1.30101	1.38941
Rbm10	4	2.77588	2.88258	2.88569	2.53011	2.22281	3.05122	3.74372	3.84154	3.66757
Ccdc120	10	0.056381	0.796705	1.21276	0.86582	1.85746	0.578268	0.496819	0.274619	0.363722
Rbm3	6	3.81704	4.28896	4.80214	6.42767	6.83954	6.49995	6.15335	5.8872	5.57401
Magt1	3	4.05795	3.95751	4.11975	3.83819	3.00393	3.58186	4.71402	4.96603	5.01741
Serpina7	12	4.71178	4.95092	5.18501	3.87383	3.03137	1.39472	2.76088	2.07356	4.71809
Cetn2	12	4.13083	3.97643	3.8391	3.13339	2.82361	3.07661	3.4343	3.06345	3.30508
Nsdhl	12	5.50774	5.28243	5.07367	2.41984	2.53068	1.74364	2.73442	2.63567	3.56191
Hccs	8	2.53395	2.4121	2.40718	2.06402	2.71507	2.43576	3.18185	3.49029	3.34079
Piga	3	1.87461	2.00516	2.94385	1.55927	1.83218	1.83722	2.84535	2.9614	2.854
Dkc1	4	2.91977	2.57261	2.72281	2.33319	2.36878	2.46791	3.59788	3.25328	3.17632
Morf4l2	11	6.39144	6.68394	6.7656	6.09001	5.48547	5.8302	7.05018	6.97626	7.06978
Morc4	1	0.82103	0.982628	1.45456	0.953383	1.92172	2.00439	0.480342	1.34767	0.698264
Atp11a	7	3.02854	4.31408	4.04513	3.17247	2.79896	2.74064	1.868	1.11995	2.13474
Gas6	12	3.76216	6.25437	6.38899	4.87228	4.31715	3.43011	3.81531	3.07366	4.29073
Coprs	12	2.24824	1.84725	1.84928	1.49745	0.814107	1.08199	0.84263	0.933041	1.82882
Rab11fip1	11	1.24515	1.19893	1.22687	0.970557	0.760575	0.65014	1.03602	1.3877	1.54441
Adrb3	1	1.13282	1.47569	0.546638	1.61094	1.7446	1.86909	1.28233	1.01675	0.450263
Col4a1	12	2.58552	3.16599	4.13232	2.29713	2.63828	1.94908	2.32016	2.38389	2.40529
Ido2	2	4.89081	4.47629	4.00009	3.52025	2.93286	3.65865	4.03819	4.09156	4.25521
Ppapdc1b	4	2.75019	4.14084	4.95825	4.22339	3.54021	3.16172	4.67674	4.48571	5.06681
Fgl1	10	10.022	11.3869	11.8136	11.5655	11.6284	11.2611	10.236	8.86853	10.2228
Slc7a2	1	5.22137	5.15188	4.85536	6.64109	6.8454	7.43493	4.87325	4.99772	4.72031
Sc4mol	2	7.85575	7.52669	7.38892	4.64488	4.7292	3.77173	6.31271	5.64734	6.86783
Hpgd	8	5.7643	5.17914	4.02591	5.22875	5.56613	5.61731	6.36608	6.47766	6.55211
Nek1	8	1.35575	1.16416	1.40678	1.22372	1.341	1.54921	2.33418	1.86963	1.97156
F11	12	5.73982	5.35161	5.52085	3.88754	3.99532	3.70789	4.18139	4.55126	4.50904
Eif2ak3	3	1.91213	2.4262	2.95746	2.1909	1.82207	1.94113	2.91616	3.08391	2.90096
Gpt2	6	6.24723	5.63987	5.31932	7.2178	7.15266	7.48455	6.66724	6.87476	6.85006
Zfp330	4	2.91915	2.81236	3.62012	3.0916	2.79392	2.83493	4.2838	4.03861	3.91184
Hp	7	11.8967	14.1296	14.5515	13.7207	13.6987	12.8217	11.9438	11.3999	12.0636
Ces1f	8	7.717	5.06366	2.27487	5.86489	4.65772	6.37233	7.66936	7.6874	7.81832
Il34	10	1.06983	0.966836	1.43306	1.4404	0.896746	2.2926	0.505335	0.454875	0.813032
Mt2	10	5.33888	10.0521	11.7985	10.763	10.8364	10.0616	6.58666	4.29652	5.07022
Mt1	10	5.98959	10.6156	12.1327	10.9832	11.1936	10.4501	7.79228	6.10012	5.97699
Nudt7	11	10.3594	9.3191	6.93031	7.37959	6.61754	6.90147	9.62535	9.54341	9.61379
Arl2bp	7	2.49149	2.90384	2.84492	2.63642	2.76497	1.36549	1.64186	0.9821	1.53069
Gpr56	1	0.382414	0.746033	0.641358	0.888503	1.31388	1.07623	0.524157	0.493765	0.547576
Kifc3	3	2.07326	2.59865	1.6717	1.79156	1.63684	1.79086	2.95986	2.76224	2.42319
Mmp15	11	3.05352	2.79269	1.14122	1.47756	1.52761	1.656	2.67548	2.67481	2.88919
Slc27a1	9	0.662346	0.79475	0.768359	1.50723	1.72745	2.34506	1.608	2.04576	1.03913
Klhl36	2	1.88029	1.77926	1.54147	1.08645	1.1642	0.935628	1.37864	1.63519	1.26594
Rab3a	4	1.76329	1.78611	1.56543	1.71516	1.21894	1.60131	2.46475	2.48951	1.99257
Mphosph6	11	2.18442	2.25598	2.64275	1.25979	2.08269	1.37586	2.73847	2.49234	2.37108
Bcmo1	12	2.2192	2.85381	3.26857	1.56896	1.54995	1.41109	1.6084	1.65175	1.80056
Fam96b	11	3.15864	3.30646	2.94065	2.33911	2.3355	2.83997	3.58729	3.57813	3.68381
Ces2e	5	6.20752	5.11588	3.76506	4.52507	4.33877	4.24063	4.70504	5.25463	4.90895
Smpd3	7	1.19174	1.86412	0.935036	1.72431	1.63278	1.0697	0.443698	0.197635	0.388609
Cyb5b	5	6.97254	6.50269	5.54781	5.12753	4.95817	5.05234	5.96078	5.97971	6.38432
Bmper	10	0.106664	0.865934	1.25742	1.16614	1.6852	0.701063	0.13612	0.0633021	0
Usp2	9	1.83331	1.85084	1.24974	2.41003	2.46116	3.71375	3.10707	2.1609	2.84667
Sc5d	2	7.98815	7.99951	6.19595	6.06821	5.92369	6.10998	6.70178	7.04611	7.00151
Ubash3b	1	0.491377	0.391451	0.314441	0.883707	0.731142	1.27689	0.604929	0.259326	0.16923
Bco2	11	3.67593	3.19127	1.82933	2.1682	2.47967	2.21844	2.92351	3.13304	3.39446
Apoa5	6	7.89195	7.72498	7.95151	8.87424	8.73537	9.28263	8.17116	8.12931	8.16952
Apoa4	9	5.52065	5.99197	6.73667	7.84001	7.40402	8.50866	9.83686	9.96133	7.37165
Treh	6	0.442649	0.69841	1.30801	2.43367	2.48867	1.51202	1.84242	1.00715	1.20652
Chek1	10	0.646991	1.17724	0.405259	0.64172	0.163555	1.774	0.240929	0.220491	0.748088
Slc37a4	6	5.80276	5.43433	5.45891	6.49886	6.72844	6.98238	6.38197	6.17304	6.06647
Hyou1	3	5.32118	5.68272	6.35526	4.7643	3.81789	4.53454	7.14202	7.29291	7.54582
Ldlr	5	4.9597	4.84926	4.11408	3.61747	3.0256	2.78211	4.83068	4.56593	4.79606
Kank2	3	3.33363	3.13899	2.00927	2.51698	1.94527	2.23922	3.36791	3.53985	3.3963
Rab27a	7	0.937851	2.02939	2.02739	1.41437	1.68504	1.11705	0.756251	0.333992	1.00956
Ccnb2	7	0.639942	2.36157	0.447131	1.09591	1.35494	0.0800893	0.393593	0.0833536	0.356632
Anxa2	12	2.43959	3.84922	4.12005	2.55258	2.87049	2.12802	2.28465	2.73491	2.68585
Cln6	10	1.32277	1.70193	1.2224	1.93865	1.89569	1.43085	1.15162	0.498544	0.994397
Nnmt	10	7.71128	8.51443	9.23713	9.49744	9.28662	9.42677	7.95011	7.54015	7.76864
Dnaja4	11	1.7604	1.56551	1.46329	1.14749	1.3228	0.934128	1.85187	1.7403	2.11329
Neil1	5	1.29992	2.17406	1.65	1.04823	1.27989	0.701798	1.51757	1.82101	1.69119
Cyp1a2	5	8.53806	7.56256	5.72174	5.97464	5.91406	6.63521	7.08119	6.64517	7.37875
Nrg4	7	1.181	2.8064	5.35672	3.37232	3.41814	3.38106	1.48955	0.989347	1.19032
Gsta4	3	4.38062	3.74774	1.66778	2.79816	2.57413	2.82263	3.8185	3.80811	4.16912
Gclc	3	5.79075	5.50083	4.88457	4.57148	4.96822	4.77289	5.76441	6.04296	6.11086
Tmed3	3	3.92353	4.14865	5.09344	3.75742	3.09624	3.33497	5.215	5.10683	5.48449
Tpm1	2	4.22652	4.74893	5.04512	4.2203	3.55347	3.2518	3.94937	4.10656	4.44421
Dapk2	3	2.56235	2.61147	1.51825	1.43214	1.28446	1.15207	2.98008	3.23919	2.79756
Cmtm6	2	5.77737	4.82232	4.46864	4.31703	3.93889	4.15021	4.39619	4.61071	4.85303
Nme6	11	3.54549	4.17541	4.88976	3.91035	2.62219	3.0752	4.57341	4.42554	5.13633
Ltf	12	0.0759585	2.72534	0.499934	0	1.07247	0.0432065	0	0	0
Mlh1	11	2.63449	3.01338	3.08438	2.79862	1.63348	2.414	3.39761	3.29366	2.96276
Dclk3	11	1.81087	1.50859	0.304282	0.838978	0.488021	0.485107	1.5455	1.10351	1.55758
Nktr	4	3.66587	3.63844	4.03447	3.38344	3.31532	3.46001	4.3296	4.52017	4.46617
Uba5	11	4.50913	4.46262	4.94016	3.78879	3.38163	3.35906	4.86304	4.76302	4.96338
Acpp	10	0.847997	1.81586	2.60877	2.41088	2.24604	2.06524	0.749816	0.27162	0.821369
Manf	3	7.73139	8.00983	8.67272	7.36326	5.97442	6.34294	9.30027	9.34662	9.67864
Ip6k2	10	3.01298	3.39904	3.24871	4.08713	3.71603	4.19845	2.0157	2.17244	1.94553
Slc25a20	9	5.19972	4.78357	4.67064	5.81876	5.78336	6.04751	5.70943	5.93805	5.64972
44623	11	1.02802	1.38062	1.19685	0.332276	0.759954	0.709252	1.09893	1.32816	1.65165
Fam189b	12	0.583808	1.51292	0.733414	0.319386	0.414875	0.115772	0.089308	0.484629	0.627341
Oas3	12	0.957906	1.11314	0.303189	0.216703	0.312692	0.310909	0.249872	0.258642	0.74889
Trib3	6	1.58056	0.888093	1.25015	2.52933	1.77586	1.6884	1.20985	1.41524	1.88502
Slc8b1	10	3.84869	3.86669	3.81654	4.74813	4.60867	4.45818	2.75152	2.73124	2.57998
Gng11	2	3.5484	3.45804	2.64001	2.08553	2.51479	2.18062	2.75509	2.85506	2.86324
Alas1	9	5.76387	6.80421	6.04368	6.91806	7.61802	8.08801	8.54973	6.94613	7.33657
Cyp2c38	9	1.8486	2.6113	1.8707	3.78209	4.01612	4.27118	4.18262	4.29416	4.23153
2410131K14Rik	1	0.945477	1.1751	1.24618	1.71712	1.85269	1.78203	1.06989	1.08832	1.24014
Acsl3	2	3.76497	4.19827	3.69944	2.3384	2.47156	2.27137	2.94584	2.72829	3.51717
Hspa13	3	3.30361	3.62895	4.70848	3.38686	2.98966	3.02417	4.3746	4.57968	4.50151
Cdo1	6	9.21848	9.17496	9.5133	10.6152	10.9115	11.1358	10.3017	10.3074	10.0118
Lss	5	4.36335	4.34803	4.71709	2.58749	2.31405	2.42057	3.89125	3.34227	4.45616
Rnf125	10	5.19528	4.82795	3.51109	5.01128	5.79832	5.09131	3.32032	3.82618	2.68171
Phldb2	5	4.66865	4.62542	3.86393	3.20969	3.0946	3.45774	4.46896	3.95718	4.53011
Mgll	8	5.39947	4.18198	3.7145	4.80236	4.77249	4.94619	5.5121	5.93479	6.06057
Kctd17	12	2.10294	2.9956	2.85094	1.89754	2.01115	1.73774	2.22672	2.06595	1.92912
Dpyd	6	6.54039	6.11151	5.38852	6.99072	7.15687	7.39877	6.92114	6.83767	6.79904
Gstt2	9	4.00715	3.5339	2.49271	5.03031	4.77604	5.47824	5.6187	5.46995	5.37479
Rtp4	5	4.24807	3.73345	2.15335	2.63375	2.46199	2.83505	3.35705	3.06703	3.82314
Ipo13	11	2.30657	1.99483	2.46812	1.48358	1.69291	1.63219	2.41796	2.51967	2.40275
Agl	8	2.64063	2.72487	1.87092	2.25339	2.28298	2.66473	3.59481	3.51379	3.40972
Armcx1	2	1.58394	1.1649	1.461	0.928929	0.767769	0.881055	1.25398	0.98388	1.24821
Gtf2a2	10	4.95782	5.7967	6.09521	6.3072	6.38673	5.81889	4.9621	4.99471	4.68114
Reep4	1	2.11896	2.28268	0.853799	2.84602	2.2308	1.95344	1.31224	1.66737	1.53575
Map3k13	5	1.84508	1.74386	0.7512	0.849416	0.803428	0.769842	0.94193	1.47903	1.37872
Qsox1	7	7.21252	7.99529	8.07148	8.02782	8.03777	7.43709	6.75403	6.50824	6.87076
Ucp2	10	4.13594	5.0105	5.17281	4.96245	5.22963	4.94184	4.21709	3.60819	3.86899
Akr1c14	8	7.69216	6.18333	3.38792	5.65446	5.9872	6.13275	7.15947	7.14131	7.56123
Exoc6b	12	1.36655	1.3356	2.25471	0.985209	1.08355	0.71176	1.05315	0.977731	0.799443
Atp7a	11	1.04898	0.924412	1.13278	0.450385	0.787306	0.717579	1.56809	1.17441	1.2135
Fgb	7	12.6145	13.8253	14.3339	13.8022	13.6924	12.9046	11.6387	11.304	11.6346
Fgg	7	12.3753	13.5394	14.1895	13.4091	13.2651	12.5883	11.251	10.9146	11.2558
Klf9	1	4.65431	4.37594	4.68595	5.47961	5.54222	5.41122	4.18763	4.27769	4.11408
Ppargc1b	1	0.993586	0.487802	0.166266	0.601438	0.80521	1.18789	0.341835	0.4573	0.69417
Coil	11	1.40855	1.4473	1.48897	0.932348	1.0478	1.17083	1.64063	1.80304	1.51719
Pqlc1	4	5.5359	4.69201	4.12945	4.41574	4.29791	4.12029	5.68783	5.74855	5.97194
Kctd7	11	1.14681	1.00476	1.37026	0.381619	0.446538	0.250561	1.45381	1.30073	1.22913
Rnf43	8	3.10455	2.31835	1.70858	2.26056	2.1207	2.45341	3.4727	3.62686	3.46701
Mfsd7c	6	0.303552	1.0272	0.334414	1.75906	1.43942	1.50774	0.975392	0.903986	0.992511
Jdp2	10	0.888685	1.06696	1.64452	1.44798	1.83888	1.77511	0.749907	0.496526	0.876764
Wdr5b	3	1.3018	1.37542	0.977694	1.012	0.873559	1.01291	1.56268	1.77527	1.30865
AI661453	11	2.92041	2.72291	2.10734	2.36583	1.57354	1.71284	2.6371	2.70614	3.06302
Ifit1	11	4.24447	2.87279	0.892991	1.25408	1.83514	2.08399	2.84221	2.8381	3.0749
Kdelc2	5	2.22692	1.99783	1.219	1.17014	1.19632	1.02509	1.71843	1.73947	1.77142
Hsd17b13	9	7.41902	7.2795	6.82612	8.4731	8.30791	8.60925	8.22749	8.28952	8.08861
Papd7	4	2.88715	2.39	2.18462	2.04452	2.20858	1.94005	3.15708	3.22249	3.34005
Hid1	2	0.824492	0.718706	1.00238	0.34178	0.38639	0.323892	0.607549	0.331026	0.803587
Pik3ip1	10	0.120087	1.09088	0.306207	0.576804	1.09827	1.03787	0.0836095	0	0
Ly6d	7	0.739586	4.16188	4.81972	3.97363	3.96516	2.20673	1.73834	0.396154	0.668601
Dbn1	12	0.618528	0.901452	0.934752	0.362958	0.391791	0.31264	0.240211	0.198375	0.379764
Grn	1	5.42912	6.65739	6.65693	6.91718	6.99168	6.83978	5.95442	5.95919	5.86446
Tle2	4	1.94915	1.92697	1.31833	0.977376	1.55708	1.8806	2.39098	2.50634	2.35735
B3galt1	7	3.32641	5.07901	6.8472	4.99266	5.56414	3.88298	2.91313	2.30242	2.91713
Gnat1	7	2.25063	3.39365	3.19153	3.40485	2.93159	2.86091	1.51953	0.815511	1.01472
Cxcl10	11	2.572	1.33405	0.354964	0.530744	0.741328	1.0293	1.59273	1.90436	2.12717
Tjp3	3	3.28095	2.97829	1.78151	1.59003	2.59714	2.08154	3.07647	3.53923	3.50812
Rtkn	12	2.36267	2.9701	3.36944	1.58268	1.90939	1.68821	1.75659	1.92643	2.55766
Arl4d	10	4.14649	4.37155	2.5834	3.97271	3.83426	5.1335	3.20464	3.28586	2.70466
Dapk3	11	3.36914	3.34403	3.40433	2.88223	2.69117	2.78157	3.56747	3.55761	3.8932
Zc4h2	11	0.832348	0.455164	0.817974	0.411818	0.638056	0.251999	0.870126	0.797217	1.03257
Eef2k	11	2.05138	2.22675	1.92748	1.35022	1.09523	1.26854	2.61791	2.25368	2.07294
Egln3	3	2.80125	2.2345	1.78696	1.60398	1.48686	2.16446	2.78605	3.31838	2.97321
Mitf	4	0.797471	0.967077	1.14054	0.942478	0.794596	0.566687	1.45956	1.51244	1.16376
A630007B06Rik	4	1.72568	1.59807	2.15527	1.5995	1.66336	1.68043	2.85533	2.38501	2.17089
Lars2	8	5.36756	6.19856	4.83951	5.86065	5.95402	5.04331	7.76679	4.67736	6.19028
Slfn8	12	1.31626	1.20368	0.795696	0.50452	0.653998	0.589189	0.552551	0.497174	0.602566
Spcs2	5	5.05415	5.08052	5.61474	4.75181	3.96047	4.00421	5.0531	5.01885	5.29978
Neu3	12	0.729111	1.47902	1.68529	0.601179	0.995132	0.839093	0.39674	0.49581	0.788966
Ror1	2	0.470106	0.859816	1.39839	0.597191	0.521905	0.4323	0.680451	0.787402	0.5937
Nfkbiz	6	1.88525	2.40035	2.59215	3.48418	3.23598	3.00316	3.03931	1.77449	2.72035
Pdzrn3	1	0.398428	1.10004	1.41109	1.54418	2.26078	0.795067	0.529288	0.498777	1.11997
1810055G02Rik	1	3.49557	3.53048	4.44665	4.88322	4.84654	5.15163	3.65987	3.7864	4.04818
Foxa1	3	2.63887	2.06201	1.45449	1.53664	1.51235	1.97352	2.77979	2.65676	2.36597
Slc25a21	8	2.59106	1.54563	1.22661	2.41645	1.97595	2.62019	3.18981	3.21467	3.28158
Trmt10b	3	1.64508	2.02793	1.64083	1.4658	1.06456	1.52664	2.11283	2.75705	2.46263
Thrsp	12	8.35775	6.79828	3.78719	3.52791	3.3954	3.19122	4.4955	3.65316	4.69665
Isg15	5	5.5195	4.80371	2.80444	3.12582	2.91667	2.91851	4.02476	4.12163	4.68772
Alg8	11	2.5041	3.0823	3.10236	2.27214	1.73167	2.15667	2.95351	3.27402	3.03615
Polr3g	11	2.28752	1.80428	1.93792	1.32299	1.49983	1.20537	2.67131	2.17276	1.92858
Ugt2b1	3	9.05658	6.25014	4.72832	5.48137	5.15681	5.96362	7.76387	7.79229	7.73131
Ddx11	2	0.996817	1.04071	0.986053	0.365495	0.521102	0.650474	0.856671	0.828498	0.712015
Alg12	4	2.20311	1.89265	2.83664	2.20577	1.78435	2.0815	3.63327	3.45472	3.35072
3110052M02Rik	11	1.58887	1.42683	1.69178	0.559549	0.724941	1.34984	1.79968	1.3866	2.01524
Zhx3	1	2.85833	2.809	2.243	3.36513	3.4894	3.63136	2.54562	2.62628	2.53467
Hykk	6	3.80796	2.47892	1.40696	3.68688	3.36902	4.616	3.14752	3.70974	3.39004
Uba6	3	1.07097	1.38774	1.48321	0.91624	1.19729	0.896807	1.3998	1.93097	1.57297
Cd276	5	1.57634	1.27224	0.579445	0.676178	0.724916	0.332522	0.873405	1.28006	1.46436
Bbs9	12	2.34718	2.1006	3.38576	2.35455	1.46733	1.12123	1.03249	2.16505	1.12294
Acss3	9	1.39834	0.207763	0.148673	1.71116	1.48547	2.47569	2.79418	2.52531	1.5343
Tmtc2	6	0.511703	0.789988	0.87732	1.56144	1.98875	1.90089	1.31038	1.43207	1.27952
1810046K07Rik	6	0.622553	0.819772	0.0868377	1.65176	1.2625	1.71816	1.54485	0.713698	0.618956
Adamtsl2	12	1.79902	1.60537	1.84651	1.06973	1.07169	1.20053	1.4062	1.83261	0.534066
Slc17a3	11	5.51427	4.72528	4.68165	3.70162	3.01702	3.96902	5.15918	5.1486	5.33222
Macrod1	9	3.64104	2.95112	2.3221	3.93385	3.94772	4.60485	4.28057	4.22325	4.06504
Noa1	4	2.29703	1.76533	1.74724	1.41067	1.65999	2.07275	2.51593	2.70717	2.76832
Tmem258	5	5.89119	5.7773	6.2166	5.16615	4.79042	4.92112	5.91645	5.6031	6.21706
Gadd45a	5	2.55886	1.96119	2.32506	1.56442	0.746549	0.739234	2.29948	2.30739	2.0239
9530077C05Rik	12	0.0666125	2.04043	3.72129	0.875727	0.578392	0.2475	0	0.269076	0
Exoc1	11	2.67388	2.82146	2.71409	1.66429	2.32072	1.62149	2.84462	2.84453	3.16194
Wtip	10	0.512918	1.19824	1.41303	2.1092	1.2254	0.836539	0.748471	0.584843	1.11024
Btg1	10	3.06693	3.20474	3.19124	3.12981	3.98952	3.38271	2.19692	2.7488	2.63927
Cdc42ep3	3	0.827069	0.694465	0.439377	0.349241	0.730344	0.284109	0.998001	0.626481	0.925077
Ccdc148	1	0.484324	0.452434	0.41738	0.771283	0.976946	0.73687	0.441299	0.328942	0.514114
Fam115a	7	1.19688	1.06341	1.44869	1.6446	1.58157	0.578315	0.67901	0.444112	0.370428
Tubb4b	11	6.4374	6.50205	6.26515	5.33172	5.3009	5.34544	6.63215	6.77488	6.90587
Dnajc12	7	4.86766	6.44501	5.93102	6.53312	5.17769	4.68553	3.39981	2.90678	3.98036
Pnpla7	5	6.64111	5.95879	5.65583	5.0722	4.92235	4.5428	5.75725	5.94269	5.69485
Lin37	11	2.6201	2.54417	2.76216	1.9161	1.9818	2.18136	3.17506	2.93894	2.66604
Smad6	11	1.24191	1.42767	1.62223	0.931498	1.04875	0.920868	1.35688	1.64111	1.70138
Arhgef26	10	2.85913	3.07212	4.53733	4.12037	4.20977	4.63413	2.9335	2.23743	2.34947
Tmem71	7	0.46224	0.834485	1.07435	0.501486	1.27899	0.723622	0.391316	0.234739	0.531866
Cnpy4	2	2.36616	2.40461	2.11554	1.43515	1.53553	1.20262	1.85175	1.81304	2.23174
Asap3	2	2.08469	2.17104	1.36593	1.27247	0.903918	1.00293	1.3728	1.38896	1.63084
Mmaa	11	2.81433	2.48331	2.14626	2.15887	1.45373	2.21014	2.58866	2.93204	2.93508
Scd1	12	9.86553	10.1077	7.24804	6.98282	7.09464	4.21369	5.38429	5.44655	5.96937
Lrg1	7	8.79231	10.4045	11.1164	10.2246	10.1806	9.561	8.42207	7.64713	8.53869
Setd7	10	0.852897	1.35902	1.46614	1.43057	1.51953	1.29693	1.00733	0.789687	0.819859
Zfp692	5	2.22127	1.77221	1.46832	0.786912	0.717161	0.837511	1.88652	2.01135	1.79877
Tacc3	7	0.541699	1.95709	1.22451	1.36319	1.19402	0.568874	0.716635	0.328857	0.343595
Paqr7	8	3.59802	2.66708	1.74546	2.75854	2.44223	2.45552	3.35458	3.85793	3.75588
Trmt6	4	2.58689	2.49878	2.6444	2.56593	2.13063	2.21699	3.32987	3.44107	3.21133
Spon2	2	1.68724	2.4438	2.06932	1.30335	1.35884	1.01552	1.31688	1.84748	1.51631
Serpine1	7	0.572549	0.997138	4.65743	2.21189	1.79244	0.319091	0.621631	0.424226	0.542621
Vnn1	9	2.82757	1.66007	1.69849	4.22268	3.85267	4.39615	5.06713	5.74803	4.92038
Arid5a	10	0.570041	0.657765	2.00903	1.86329	1.94785	0.500542	0.69507	0.890022	0.57502
Azin1	4	5.19369	4.58991	4.58337	4.29692	4.02567	4.91221	5.40891	5.47998	5.46267
Uggt1	5	3.89438	4.14852	4.76307	3.6226	2.90983	2.97422	3.89068	3.97155	4.2006
Wdhd1	12	0.852729	1.2496	0.539063	0.196224	0.472041	0.268349	0.552247	0.32094	0.400344
Osbpl5	1	0.978818	0.734239	0.352516	2.29618	0.403648	1.42415	0.558772	0.659597	0.968351
Cdkn3	7	0.658334	2.47816	0.1618	1.24211	0.339273	0	0	0	0.327411
Cdkn1c	9	0.265226	0.457701	0.220368	0.892995	0.715161	0.932108	0.699557	1.09389	1.09459
Ddhd1	12	3.57823	3.7151	3.17059	2.50432	2.44221	2.54663	2.73739	2.85135	2.87602
Fam13a	9	1.48239	0.976254	0.203592	1.86989	1.88438	2.82936	2.38591	2.59171	2.1278
Cisd1	9	6.33722	5.67181	4.46387	6.65022	6.63855	7.04019	6.54938	6.4851	6.33336
Fermt2	12	6.22455	6.76007	6.1099	5.15725	4.94668	4.82964	5.13992	5.60045	5.38002
Adh4	3	6.99761	7.32634	5.11877	6.09923	5.98611	5.62614	7.14836	6.75817	7.41558
Mat1a	6	8.5879	9.67552	9.54658	11.8039	11.607	11.9397	11.0356	10.8007	10.4587
Tgm2	2	5.56694	6.56142	6.9661	4.87207	4.53293	4.23772	5.07445	5.0082	5.52755
Ppm1k	1	3.63337	3.12377	2.50703	4.17548	3.87323	3.84337	2.35347	2.74617	2.70272
Ankrd9	2	1.56225	1.41291	1.4804	0.896204	0.86742	0.357153	0.886866	1.21779	1.42296
Ddx60	2	2.08067	1.55205	0.892267	0.756595	0.931242	0.693727	0.924434	0.843492	1.45686
Bank1	2	1.12058	0.861082	0.718736	0.37064	0.757692	0.23609	0.528624	0.307634	1.15361
Parp11	5	2.12654	1.48603	1.32542	0.547009	0.789592	1.15909	1.95803	1.6025	1.50384
2700029M09Rik	5	2.8656	2.2687	3.02098	1.80571	1.69178	2.28501	2.61703	2.86479	2.74242
Acer2	10	2.34603	2.44463	3.43888	2.5431	3.0937	3.08657	1.88714	1.90301	2.2148
Igsf8	12	1.45313	2.19986	3.09125	1.49425	1.67636	1.14748	1.34013	1.34723	1.72427
Socs1	12	0.0926173	0.919953	3.62448	0.108663	0.105042	0.376636	0.495165	0.474036	0.59693
Dexi	5	4.16879	4.16438	3.01127	2.96218	2.60687	3.15383	3.42593	3.91551	3.87257
Hsd3b5	11	7.96715	5.81028	0.261176	1.58644	1.10971	0.987161	5.83993	5.93423	6.28052
5033430I15Rik	5	1.8206	0.399992	0.604098	0.377421	0.3681	0.361625	0.722327	1.22863	0.639234
Gstp2	12	1.2371	1.01072	1.35075	0.43964	0.43001	0	0.549806	0.236498	0.733953
Btbd10	3	1.05295	0.848061	1.30021	0.60046	0.83735	0.732782	1.51371	1.61128	1.48312
Tlcd2	12	6.66518	6.70859	4.97913	5.09619	4.84613	5.31395	5.10835	4.85399	5.18924
Ccdc111	2	2.08985	1.4967	1.40773	0.814226	0.120787	0.249734	1.34063	1.10998	1.43252
Fam198a	12	1.63885	1.01124	0.244926	0.130887	0.185006	0.125098	0.142539	0.332219	0.391788
Nop2	4	2.54061	2.69083	2.94262	2.53097	2.3988	2.60892	3.55518	3.68974	3.50043
Pdzk1	11	5.11939	4.79011	4.04195	4.12518	3.47249	3.87532	5.07203	4.96604	5.18615
Snx10	7	4.20902	4.45138	5.7057	4.64312	4.80803	4.59055	3.67292	3.51886	3.76298
Spats2l	12	1.87832	2.27325	1.40535	0.476558	0.827617	0.196058	0.514115	0.307727	0.163665
Camp	7	0.21669	3.11023	0.737141	0.820358	3.2901	0.241632	0	0	0
Pcp4l1	4	1.4752	1.1413	1.44328	0.66295	0.590621	1.35466	2.10806	2.44942	2.4971
Gmds	12	1.48075	2.37012	2.46484	1.33501	0.993732	0.141821	0.710191	0.403563	0.592251
Txnip	6	4.13938	3.71405	3.44411	5.20719	4.73455	5.08481	4.05271	4.20906	4.10197
Pmepa1	12	0.36332	0.731536	1.56423	0.248412	0.505156	0.0997331	0.327479	0.685248	0.397324
Foxq1	12	4.12615	3.47639	3.05556	2.92711	1.99818	1.65066	1.70559	1.38252	1.92861
Egr1	7	2.4563	1.8439	4.11071	1.8027	1.76177	2.18472	0.907288	0.724602	0.693646
Hdhd3	3	4.5608	4.40938	3.50182	3.41719	3.33459	2.84884	5.05287	4.95028	5.4547
Mesdc2	4	4.34618	4.0507	4.30294	4.16032	3.318	4.141	4.92995	5.08989	5.34757
Dcun1d2	3	2.59991	2.49857	2.34055	1.63538	1.77639	2.12137	3.0563	3.08702	2.97478
Srd5a2	12	0.776821	0.958126	1.1725	0.163877	0.159116	0.653679	0.27435	0.31013	0.153574
Gm129	6	1.2744	1.10905	0.696884	3.78238	3.09556	3.59559	2.86736	1.36504	2.17295
Ift172	11	1.79411	1.64127	1.34708	1.14052	0.903699	1.41759	1.91289	1.81857	1.78196
Susd1	12	1.88152	2.70603	4.87177	1.99377	1.93426	1.98564	1.53055	2.51767	2.6493
Pptc7	6	2.3785	2.28373	2.31293	3.30053	3.10359	3.5858	2.5279	2.58183	2.38703
Capn8	12	1.64299	2.19331	2.03495	0.83932	1.04138	0.912849	1.13197	0.543239	1.07519
Atp6v0a4	12	0	0.626719	2.53141	0.287273	0.423304	0.0706013	0.121128	0	0
Polr3k	11	3.29036	2.78908	2.72743	2.15744	1.758	2.00415	3.00814	3.17305	3.37679
Akr1d1	9	5.49584	5.4571	2.18392	5.6571	6.06577	6.35807	6.3186	6.20805	6.12991
Pold1	5	1.94713	1.30073	1.12355	0.583094	0.651729	0.350008	1.37562	2.09184	1.17134
Josd2	11	5.60075	5.17796	4.27036	4.09289	4.17976	4.4953	5.20409	5.39322	5.15852
Pbx3	1	1.45503	0.690989	1.70072	0.846065	3.3016	1.39896	1.06016	1.44128	0.979067
Ptk6	12	1.01119	1.371	0.692323	0.424782	0.291229	0.366009	0.695592	0.404119	0.360888
Elovl3	12	7.56948	4.78437	2.85459	3.68828	4.38504	4.08383	3.43895	5.1695	3.77827
Nup205	5	1.59916	1.64753	1.65074	0.882515	0.835666	1.04148	1.35306	1.67884	1.56701
9130409I23Rik	4	2.42959	0.936405	0.167908	1.0972	1.24552	0.708245	1.75037	1.74704	2.24446
Vill	12	1.50273	1.46464	1.94916	0.994394	0.961381	0.84929	0.331345	0.413132	0.648958
BC026590	4	0.91101	0.91843	1.01062	0.691188	0.980046	0.785381	1.39392	1.51986	1.24002
Ralgps1	12	1.4003	1.20817	1.1835	0.746661	0.417457	0.428386	0.516637	0.886123	0.548123
Irs2	7	1.44954	1.62861	2.71374	1.71156	2.10694	1.33408	1.0033	1.08219	0.797952
3930402G23Rik	12	0.651983	0.764394	2.83869	0.633409	0.372204	0.232964	0.214973	0.448383	0.601462
Rccd1	11	1.16614	1.50317	1.60871	1.33175	0.915431	0.663166	1.93375	1.7182	1.25394
Txndc5	3	5.87502	6.25604	6.04425	5.63226	5.30862	5.08056	6.4716	6.55548	6.9113
2610034B18Rik	12	2.37612	2.58364	2.84216	1.59642	1.73167	1.77093	1.99783	1.71318	1.65711
Fam102a	4	2.56728	2.51035	1.92781	1.8324	1.90094	1.93918	3.08104	3.06581	3.14333
Orm1	7	11.3453	13.4531	14.015	13.0594	13.1058	12.0211	10.9709	9.22136	10.8333
Tbc1d25	3	1.12052	1.17698	1.2493	0.872302	0.84701	0.890949	1.33957	1.55014	1.50218
Isg20	4	1.92157	1.4269	1.84256	1.6397	1.57289	1.44721	2.64014	2.26086	2.44872
B3galnt2	11	3.08794	2.61885	2.8328	2.15532	1.91839	2.63974	2.96347	3.215	3.35096
Igfbp2	9	7.5399	6.77919	4.88035	8.57491	8.65426	9.22261	9.00563	9.47254	8.6096
Dusp10	11	1.40267	1.29216	1.2016	0.931107	1.15845	0.59164	1.55644	1.10271	1.8048
Dcxr	9	5.97432	5.53959	4.18074	6.52955	6.53297	7.03292	6.61232	6.28201	6.45978
Wfs1	4	1.76619	1.47162	2.18742	1.76155	1.44438	1.38204	2.80721	2.66437	2.79942
Cyp7b1	11	8.00684	5.99555	5.80748	5.64087	5.33954	5.49831	6.97829	7.02042	6.82976
Ccdc151	8	0.59858	0.397308	0.0976912	0.60937	0.513829	1.00209	1.06765	1.31347	1.28784
Mrps6	11	3.85841	3.39779	3.27285	2.55311	2.68444	3.32788	3.46811	3.71529	4.18276
Gm5422	4	1.71668	1.48253	0.970999	1.23162	1.10556	1.13767	1.77006	1.81808	1.84268
Alg2	4	2.50232	1.9675	2.99956	2.32096	1.99422	2.44415	3.61085	3.74231	3.11491
Bahcc1	3	0.906822	0.82846	0.496685	0.551969	0.65413	0.511789	1.16481	0.857977	1.05208
Htatip2	9	3.75707	4.39031	3.09256	5.07507	4.83605	5.00299	5.24043	4.95341	5.14962
Azi1	3	1.11391	1.17481	0.804218	0.635174	0.913827	0.498403	1.25815	1.3218	1.54389
Myl6b	8	0.315122	0.49629	0.415126	0.656419	0.245779	0.450088	0.941637	0.739114	1.4361
Nhsl1	4	1.11614	1.25747	1.67433	1.30596	1.01496	1.02004	1.85892	1.77224	1.80652
Mcph1	4	0.621825	0.874872	0.692859	0.595266	0.488265	0.574452	0.841351	0.888985	1.78888
Trim14	3	4.51523	3.929	3.73924	3.495	3.53338	3.68411	4.7968	4.52866	4.95557
Heca	1	2.74081	2.62368	2.82129	3.00554	3.57222	3.30697	2.2297	2.3607	2.62013
Gsap	5	3.61779	3.44039	1.99189	2.22983	2.15595	2.19724	2.93701	3.05637	2.96753
Saa4	7	9.03505	9.07371	9.45177	8.87731	8.62701	8.57609	7.0062	6.4793	7.04462
Saa3	7	3.8637	9.83749	13.1557	6.86261	9.01857	8.48968	4.61982	3.66746	4.87073
Stat2	11	4.06286	3.99941	3.65798	3.27083	2.90333	3.21853	4.04119	4.01549	4.11744
Ift88	8	1.23095	1.04643	1.34814	1.15166	0.918853	1.27067	2.09252	2.2808	1.32727
Bmf	10	1.75807	1.79519	0.61685	2.30345	1.14652	1.35702	0.505302	1.58827	0.583949
Gorab	11	1.37826	1.40569	1.51218	0.96085	1.12414	0.795297	1.56633	1.67407	1.36643
Sdr9c7	5	5.62222	4.64051	3.59394	3.6827	3.17897	3.4885	4.10362	4.85291	5.03533
Thbs1	10	0.0520174	0.625976	0.378259	1.53113	0.529161	0.207932	0.0359842	0.174652	0.0945835
Fmo2	9	0.761895	1.2453	0.892186	2.6681	3.17635	4.08354	3.46246	3.09856	3.10544
Fmo1	9	5.21625	4.97934	3.37653	5.69427	5.9996	6.5797	7.02763	6.83894	6.82125
Gbp7	11	2.50503	1.64323	1.21552	1.09102	1.05986	1.14354	1.97357	1.86152	2.06505
Bach2	2	2.47364	1.51112	1.55744	0.599556	0.589866	0.22274	1.02952	1.26417	1.77906
Accs	6	1.25522	0.936849	0.416967	1.32743	1.98529	1.09246	1.3092	1.02577	0.904034
Ddx58	5	3.896	3.59729	2.89351	2.61131	2.36982	2.42277	3.27156	3.16878	3.80007
Ctsg	10	0	1.42753	0.330361	0.840338	2.92508	0	0.119174	0	0.352882
Ufl1	4	3.53733	2.87758	3.68068	3.39196	3.09675	2.983	4.02802	4.35661	4.63668
Slc26a10	4	1.03853	0.42554	0.27319	0.486492	0.157996	0.467236	0.907921	0.675358	1.32451
Xaf1	2	4.4883	3.83458	2.52393	2.59012	2.82493	2.39428	3.25586	2.88475	3.58829
Mis12	11	3.21157	3.03811	3.56427	2.40908	2.65787	2.99181	3.58112	3.53375	3.73348
Cyp2b9	6	0	0	0	0.310852	0.065289	1.61521	0.0593774	0.193121	0.183
Clcf1	1	0.319187	0.355606	0.509897	0.905309	1.21623	0.356361	0.557831	0.599348	0.185518
Mthfd1l	6	0.194826	0.430075	0.360601	0.882242	1.2606	0.367857	0.629914	0.697819	0.473699
Rcsd1	10	1.76257	2.06315	2.19533	2.35116	2.50518	1.88535	1.48885	1.25328	1.46133
Slc25a34	6	1.22334	0.899237	0.295436	1.8443	1.66689	2.34088	1.19561	1.42853	1.21605
Six5	3	0.753688	1.0929	0.982576	0.657997	0.473766	0.633367	1.34567	1.44333	0.962786
Irgq	4	1.85384	1.9974	2.46647	1.93919	1.95561	2.01165	2.79703	3.05007	2.63135
Fzd7	4	2.56411	2.0192	1.36565	1.72107	1.94178	1.3783	2.52187	2.6434	2.72974
Ostc	5	6.02759	6.28974	6.68451	5.5827	4.83588	4.9581	6.35061	6.1574	6.6328
Tspyl2	4	1.78055	2.27583	2.66005	1.93441	1.91797	1.63586	3.18775	3.29909	3.14472
Elovl6	2	4.46874	4.19925	3.14184	1.56324	1.49683	1.8132	3.04102	3.28841	3.36694
Pklr	2	5.85031	4.5581	3.89064	3.37462	3.4665	3.64312	4.21639	4.42573	4.33368
Rusc1	8	1.40098	1.77509	2.12242	1.78846	1.93248	1.74011	2.95676	2.38337	2.6878
Uspl1	8	2.71921	2.70427	2.58921	2.46267	2.46895	3.08821	3.66211	3.46484	3.70114
Tox	6	0.438858	0.40454	0.572077	1.18641	1.8966	1.22666	1.09785	0.882551	0.360816
Gpr110	2	2.46211	1.3973	2.20258	0.968499	0.907764	0.63397	1.21645	1.28331	1.25018
Inhba	2	2.16785	2.6546	1.27117	0.786907	0.551686	0.757928	1.42595	1.4528	2.05971
Rap1gap	9	0.905312	0.998821	0.944702	1.11275	1.51466	1.97661	1.9853	1.67413	1.26274
B4galnt3	12	1.27164	0.939047	0.657782	0.562162	0.394219	0.373407	0.605059	0.249715	0.510879
Cldn5	3	2.56632	2.63723	1.37984	1.40593	2.17002	1.59146	2.76949	2.64318	2.78066
Nthl1	3	1.93796	2.22291	1.44585	1.62156	1.09407	1.30067	2.05294	2.25537	2.75349
Cep78	8	0.546715	0.724612	0.675689	0.756674	0.64484	0.546333	1.19928	1.09007	1.11404
Rrp9	4	2.50101	2.49651	2.73436	1.96629	2.26755	2.84369	3.8776	3.5735	3.05046
Serpina12	2	4.61572	2.14933	1.94968	0.381476	0.417301	0.262878	1.41694	1.78534	1.37603
Prelp	2	3.05725	3.41065	4.3848	2.72562	2.77605	2.4929	2.88946	3.09175	3.24584
Mrps27	11	4.42198	3.73369	3.68056	3.3631	3.06873	2.84819	3.96432	4.24502	4.61542
Pnpla3	12	1.10465	1.23834	0.0450811	0.0772321	0.167593	0.0495896	0.174176	0.0765733	0.119108
Slco1a1	11	7.68772	6.26063	3.79096	4.73821	4.73173	4.63048	6.57872	7.1551	6.57231
Enc1	1	0.96908	1.06965	1.45302	1.21797	1.76186	1.66497	0.945049	0.861675	1.12301
Tram2	10	1.27984	1.33004	1.453	1.79112	1.60317	1.83086	1.08563	1.12484	1.04098
Lad1	8	1.8817	0.786473	0.138336	0.687072	0.715486	0.998127	2.24321	2.00904	2.05735
Gck	11	6.3824	5.85066	5.16884	3.15139	3.62416	2.65163	7.27391	7.0168	6.48221
Oasl1	11	3.93478	3.26159	1.23483	2.40974	2.17694	1.49978	3.18995	2.99204	3.42444
Mcm3	12	1.29508	2.28515	1.1095	0.400149	0.899687	0.583884	0.838205	0.602911	0.77317
Wipi1	1	2.86498	2.56688	3.05486	3.64035	3.95581	3.58811	2.45722	2.49677	2.45944
Tdrkh	5	1.2169	0.889154	0.605159	0.181034	0.213675	0.361423	0.94679	1.13732	0.855699
Slc16a6	5	2.54622	2.57151	3.12433	1.7208	1.73618	1.5015	2.55891	2.84777	2.56072
Fam222a	10	1.07605	1.65989	2.06692	2.07306	2.51344	1.66963	0.553415	1.30626	1.38767
Mvk	2	4.36608	4.65855	4.12736	2.43864	2.54614	1.47993	3.15648	2.78382	3.51114
Acacb	12	3.63087	3.13216	1.58816	1.84592	1.6989	1.98319	2.16283	1.88783	1.70903
Kank3	9	1.30026	1.53077	1.36884	2.34733	2.44357	2.183	2.68935	2.50788	2.16997
Zfand4	7	3.84092	3.15476	2.84459	2.60755	2.521	2.27201	1.71177	1.07704	1.66151
Sgsm1	12	1.07711	1.14208	1.47331	0.5316	0.232788	0.0700044	0.256673	0.388528	0.855822
Cyp2c37	9	6.89285	5.08855	4.44389	6.37493	6.19497	7.7733	7.46893	7.35909	7.17157
Tnfrsf14	5	2.47199	2.01862	1.93831	1.37312	0.5539	1.81136	2.70712	1.73067	1.34057
Tsen2	8	2.00743	1.9257	1.93753	2.31175	1.77816	1.6782	3.00663	2.39058	2.80739
Zmym6	11	2.50027	1.75478	1.78669	1.31006	1.23418	1.70511	1.92826	2.19423	2.5085
Dhx29	11	2.24534	2.06108	2.19165	1.4549	1.23639	1.412	2.40605	2.50589	2.49383
Adora1	1	1.12835	2.36884	3.06857	3.82263	3.8777	3.10239	2.44276	2.1098	2.22744
Abcb4	9	5.06102	4.47003	3.51277	5.52631	5.83068	6.12423	5.73567	5.99038	5.67013
Prdm10	5	1.51002	1.17717	1.18366	0.576754	0.524868	0.426792	0.7948	1.18735	1.39221
AA986860	1	0.438787	1.00236	0.970481	1.51415	1.99731	2.36196	0.477945	0.272477	0.590467
Sun2	1	3.43717	3.25644	3.09114	4.01416	4.13237	4.18858	3.39922	3.1915	2.88544
Cux2	6	0.064954	0.098792	0.0154339	1.05144	0.917232	0.555752	0.269945	0.07563	0.561703
Gucy2c	7	0.178534	1.10895	1.91549	1.1223	0.680305	0.295123	0.279231	0.0899657	0.191784
Acad12	4	1.7912	1.01177	0.746314	0.9769	0.759901	1.14244	1.60427	2.3109	1.26139
Garem	10	2.79715	2.96293	3.81034	3.44786	3.70924	3.22548	2.19858	2.15428	2.2643
Wdr74	4	3.947	3.63784	4.07613	3.65648	3.56393	3.84981	4.53594	4.76017	4.713
Exog	3	0.760742	0.870044	1.04593	0.779744	0.219203	0.475245	1.20985	1.12749	1.36089
Hecw2	7	0.981864	0.533306	1.30865	0.834356	1.37618	0.697412	0.442693	0.348139	0.363801
Nrep	4	2.92277	1.99072	0.441261	0.801832	0.441007	0.900287	5.08278	4.47718	4.17671
Onecut1	8	1.80274	3.20957	2.3196	1.74226	2.30419	2.89581	5.25957	4.08287	3.51681
Spice1	2	1.93931	1.89987	1.45368	1.10724	1.02605	0.946386	1.21703	1.76161	1.55439
Fam89a	8	2.23517	1.05203	0	1.24041	0.872142	1.15754	2.50948	3.23469	2.73123
Synpo	5	1.47402	1.86308	2.84208	1.58917	1.33345	0.504667	1.71481	1.45769	2.34768
Tuba1c	5	5.19084	5.57973	5.21993	4.25988	3.9301	3.90106	5.28403	5.52275	5.53385
Hic1	4	0.586316	0.802182	0.804593	0.47939	0.53566	0.46043	1.21071	1.15145	1.557
Usp48	3	3.74593	3.4206	3.66833	2.96745	3.17615	2.97753	4.19931	4.67569	4.18446
Hilpda	1	1.72965	1.66199	1.96379	2.1514	3.0782	1.7709	2.10594	1.20833	1.53249
Pgp	2	3.94355	4.29716	4.14169	2.81612	3.13612	2.67672	3.22655	3.72481	4.00595
Dpy19l3	2	1.86811	2.38937	1.57301	0.792814	0.941569	0.939309	1.43299	0.539271	1.77661
Fam25c	7	6.86537	7.95363	8.0689	7.11803	6.8971	6.27521	5.57795	5.37109	6.02699
Pde12	3	1.58286	1.58608	1.79809	1.22255	1.3795	1.39167	2.02346	2.10007	2.01627
S1pr2	12	1.78425	2.00983	2.18386	1.54679	1.18966	0.748388	1.07811	0.871922	1.31224
Ncmap	8	0.218286	0.185679	0	0.143196	0.138807	0.0857525	1.37477	0.880015	0.36702
Fmn1	2	0.990227	1.58619	0.635815	0.198707	1.02438	0.197488	0.932714	1.137	0.219297
A830080D01Rik	11	1.18442	1.00009	0.922113	0.607235	0.624828	0.666358	0.761635	1.21758	1.61681
Nhlrc1	3	0.888773	0.911661	0.73926	0.825828	0.0526297	0.826695	1.27392	1.17948	1.11062
Pcsk9	2	4.14547	4.37191	4.23198	1.43939	1.62803	0.505805	2.44063	1.85567	3.51678
Ctla2a	7	1.02953	2.107	3.90387	1.70146	2.05655	1.90035	1.67996	0.912192	1.26667
BC024139	9	1.09003	1.1345	0.514458	1.55507	1.38514	1.61153	1.46616	1.5943	1.34981
Tnfaip8l1	4	3.41461	2.83587	2.71449	2.73172	2.46829	2.81843	3.27756	3.73763	3.73246
Gm7334	7	0.233953	1.15939	1.28747	0.872463	0.737977	0.893823	0.0846441	0.186038	0.332629
Zbtb7c	2	0.559676	1.24478	1.81977	0.328309	0.382942	0.122806	0.696068	0.768753	0.451327
Serpinb1a	9	0.354669	0.768043	0.379335	1.0566	1.85666	1.11388	1.44535	1.44621	1.10072
Defb1	6	0.37613	0.415765	0.384488	1.74153	2.61128	2.04515	1.3395	1.78777	1.27668
Abca6	6	5.09942	4.71782	4.66849	5.92862	6.15568	6.34805	5.37944	5.35384	5.06983
Zfp36	7	4.66444	5.29093	5.61103	5.37389	5.0078	5.65793	4.49603	3.99714	4.47209
BC030307	5	1.2872	1.21672	0.948741	0.515746	0.355686	1.00459	1.07184	1.37284	1.26324
Zc2hc1c	6	0.521208	0.573152	0.463013	0.84649	0.805708	1.23846	0.691735	0.957436	0.762038
S1pr1	11	4.65914	4.6822	4.31452	3.51919	3.44873	3.41324	4.88932	4.92887	4.84373
Cirbp	6	2.95228	3.26248	2.53031	5.07421	5.0739	4.00462	3.38984	3.55488	3.3632
Insig1	2	7.49951	7.79659	5.87655	4.82859	4.4464	4.29938	6.18537	5.64063	6.67635
Preb	3	6.20139	6.14709	6.49101	5.91874	5.46524	5.94242	6.81737	6.83352	7.00882
Sowahb	2	1.95909	1.91559	2.01574	1.27982	1.58708	0.75836	1.33257	1.56581	1.7269
Fahd1	8	4.9588	4.75334	3.03461	4.19555	3.99215	4.4517	5.13916	5.19194	5.22827
Cxcr4	1	0.278274	1.13213	0.370998	1.23436	1.79226	1.24456	0.297936	0.291081	1.03536
Olfr1033	5	2.62805	2.59531	2.30203	1.65267	1.28797	1.67989	2.38057	2.07901	2.24058
Zfp560	6	2.0649	1.55458	2.13581	3.03273	3.00156	2.5437	2.4111	1.68641	2.55888
Zfp629	6	1.35861	1.58868	1.48428	2.03806	3.49525	1.76901	1.74044	1.65816	1.84174
Tcf21	3	1.75706	1.35424	1.35411	1.06493	0.928805	0.975808	1.92226	2.0637	2.388
Tssc4	11	3.44032	3.42549	4.1636	3.16875	3.06386	2.98893	4.0111	4.06708	4.06205
Slc16a5	9	0.493839	3.50194	2.30885	4.1114	3.67764	4.2346	4.83013	3.94556	3.85468
Ccdc149	11	1.23104	1.25865	2.08678	1.52369	0.92659	0.581922	2.05098	1.54165	2.04583
Zfp36l2	1	3.49321	3.05688	2.83303	4.2029	4.01847	4.02554	3.03025	3.07887	3.40827
Gvin1	12	1.59159	0.763389	0.878459	0.329302	0.149659	0.436494	0.669265	0.460849	0.541027
Adra1a	1	0.61246	0.93843	0.945961	1.26178	1.64143	1.20076	0.741044	0.693765	1.07962
Ifit2	2	2.16562	1.474	0.715399	0.622141	0.75736	0.807338	0.914114	1.04901	1.56746
Slc25a51	10	4.95672	4.86951	5.55527	5.44512	5.60866	6.07176	4.46993	4.5356	4.19077
Onecut2	4	2.99236	2.77495	2.93718	2.27161	2.54929	3.01336	3.73067	3.53355	3.28013
Fam26f	2	1.42421	1.45293	0.770084	0.784474	0.607606	0.229179	0.478909	0.238471	1.59794
Sbsn	1	0.423499	0.759325	0.15507	1.31153	1.72476	1.1035	0	1.41113	1.79e-07
Igfals	8	5.15859	5.00935	2.15111	3.95754	4.18894	4.18004	5.99426	5.83901	5.97216
Chrm3	7	0.383316	1.40325	0.883221	0.904404	1.19154	0.257736	0.291593	0	0.132419
E2f8	2	0.977103	1.50167	1.83048	0.822414	0.705237	0.466094	1.30665	1.13502	0.978485
Zfp322a	3	2.71334	2.16821	2.79969	1.65556	2.13069	2.01544	3.27494	3.08733	3.09449
Rbp1	7	2.4803	3.73791	3.05251	3.08257	2.99595	1.98375	1.21503	1.64476	1.65945
Fam211a	12	0.655469	1.8395	2.04784	0.822719	0.686447	0.281688	0.966876	0.255541	0.552299
Bdh1	8	6.40419	5.31996	4.16988	5.66798	5.29486	5.33076	6.39401	6.849	6.82937
Gm5424	6	8.34993	7.8963	6.45821	8.82279	8.76698	9.41541	8.45146	8.29674	8.48302
Tifa	7	3.92055	5.07241	6.84876	4.47161	4.07132	3.44485	3.23421	2.45877	3.14781
Bst2	2	8.07173	7.6636	6.31406	6.04775	5.95051	5.85944	6.60134	6.61823	6.98658
Cystm1	12	2.99291	3.29007	3.4531	2.35292	2.44127	2.11167	2.77646	2.28996	2.28444
Ccdc66	11	1.65916	1.69444	1.78033	1.20298	1.11508	1.12796	1.963	1.94383	2.27278
Ppp1r3b	3	6.32634	5.65474	4.47827	4.55809	4.83721	5.39826	6.24391	5.99864	6.09204
Atxn1	3	1.66697	1.52703	1.14975	1.27735	1.33763	0.882182	1.81706	2.36133	1.40783
Irgm1	11	6.26931	5.52081	4.60829	4.86583	4.57359	4.80912	5.72957	5.71832	6.07256
Spsb4	11	2.63762	2.11716	0.707939	1.0418	0.8312	0.530756	2.45685	1.58733	2.62612
Nipa1	12	0.994256	0.844174	0.957859	0.218135	0.3048	0.142467	0.335416	0.374929	0.467795
Rnf31	3	2.47767	2.36869	1.97571	1.82057	1.93676	1.97036	2.4726	3.01455	2.98347
Cldn14	12	3.57732	4.17868	5.71986	3.22658	3.38486	2.95049	3.29927	3.10523	3.55216
Fam185a	11	1.94376	1.58057	1.61475	1.45955	1.07702	1.02674	2.00859	2.12364	1.8064
Gm527	12	1.05407	1.80278	1.5219	0.917495	1.15327	0.381472	0.583863	0.813159	0.826249
BC048546	7	1.54521	3.41815	3.78331	2.95077	2.45923	2.15453	1.74137	1.69694	1.60363
Hist1h2be	2	1.06226	0.869999	1.04369	0.500559	0.190182	0.195787	0.611746	0.776165	0.688003
Xxylt1	2	1.17541	1.25704	0.636428	0.551489	0.417458	0.702173	0.938241	0.603613	1.09278
Arl4a	6	3.54535	3.5843	4.30804	4.5083	5.20637	5.04656	3.88624	4.47575	3.93558
Inhbe	8	4.37491	3.79843	3.41361	4.05401	3.49576	3.60234	4.92268	4.99192	5.22657
Tmem41b	3	4.5245	4.02837	4.28554	3.46981	3.88041	3.39614	5.05402	5.07638	5.20477
Frat2	6	0.541454	0.436652	0.322618	1.2905	1.07931	1.38711	1.05893	0.927639	0.695968
BC029214	11	4.02898	4.03464	1.6793	2.65191	2.99625	2.06886	3.44784	3.68104	3.76958
Wbp1l	1	5.66827	5.57964	5.88333	6.21884	6.48147	6.35776	5.08938	5.51201	5.43799
Samd9l	5	2.94128	2.4224	1.54834	1.72366	1.45381	1.59929	2.3505	2.16808	2.41688
Atg16l2	7	3.76471	3.19029	2.94709	2.82898	3.66134	2.71088	1.99662	2.22882	2.26412
Cd300lf	10	0.921081	1.7177	2.00885	1.96738	2.55547	1.82066	0.996487	0.290677	0.543328
Gm6484	3	5.78223	5.74479	4.61353	4.90337	4.31055	2.78132	7.03515	7.16375	7.6362
Marcksl1	5	3.33843	2.94217	2.9059	2.35551	2.28018	1.99975	3.13614	2.47115	3.56372
Gm4737	6	5.82847	5.50645	5.52474	7.2564	7.40656	7.8435	6.92239	6.94465	6.52419
Crebrf	1	1.75265	2.01257	1.34438	2.93623	2.56345	2.36377	1.25489	2.33244	1.56801
Ckap2l	7	0.357437	1.57986	0.0674368	0.471737	0.589151	0.0375235	0.0680887	0.0769667	0.175867
8430408G22Rik	7	4.69807	4.63422	2.648	4.10338	4.02422	4.11255	2.42588	2.7256	2.66954
Cd300e	10	1.41572	1.88077	1.54933	1.91825	1.94081	1.32707	0.951844	0.78373	1.48776
Mlec	11	5.09257	5.31016	5.48105	4.40299	4.01057	4.20714	5.68162	5.516	5.76036
Lurap1l	10	3.8329	3.90739	4.5993	4.79138	5.10547	5.00453	3.58988	3.24884	3.50251
Zfp454	3	0.798664	0.335465	0.37962	0.12671	0.287954	0.453592	0.752162	0.681112	1.08492
Insc	12	4.61078	4.72215	5.02264	3.73289	3.49056	3.61162	2.93014	3.35796	3.76524
Vps37c	4	2.10903	2.41916	2.80331	2.3479	2.2716	2.2196	3.04414	3.14211	3.23706
Slc25a47	10	7.14302	7.13705	7.65375	7.90896	7.64857	8.28939	6.26386	6.78234	6.91443
Tada3	11	2.54416	2.69083	2.32257	2.09178	1.49852	2.07791	2.8517	2.72436	2.80514
Armcx3	5	2.65027	3.00187	3.63	2.16756	2.25488	2.19911	2.88787	2.78826	3.48651
Bmyc	12	2.83751	3.27443	3.10224	2.02684	2.46779	1.83945	1.32134	1.37528	2.32747
Ccr2	7	0.690949	1.10763	0.635488	0.371657	1.72945	0.530964	0.448235	0.360635	0.482577
Ntf3	1	0.165386	0.551411	0.539105	2.00156	1.67998	1.24487	0.644131	0.361698	0.451024
Purg	4	0.858243	0.688391	0.726961	0.324639	0.422358	0.992427	1.04126	1.19296	1.0334
Syt12	7	0.450839	2.55654	3.35481	1.89351	1.43126	1.01866	1.03849	0.367975	0.239322
Sorl1	1	0.149627	0.463348	0.376419	1.28849	0.863379	0.343746	0.154575	0.347838	0.130757
Rd3	8	0.432776	0.150023	0.291672	0.551	0.134198	0.256984	0.746289	1.12432	0.977585
Tmem241	5	1.19964	0.737803	1.69854	0.753419	0.405851	1.12e-08	0.721162	1.10865	1.12443
Dtx3l	3	3.65027	3.26602	2.99709	2.58826	2.76397	2.81195	3.68234	3.92175	3.90801
Tsku	4	5.33074	4.15843	4.07659	4.04978	4.30729	4.37728	5.77381	5.76402	6.21435
Zbtb45	3	0.939819	0.918924	0.899483	0.57549	0.579354	0.604915	1.1143	1.65525	1.35809
Gal3st1	1	0.315217	0.737312	0.582582	1.35555	1.22661	0.990395	0.274664	0.361822	0.40346
Armcx4	12	0.916698	1.96189	1.49155	0.626919	1.0173	0.555106	0.391239	0.284254	0.576887
Rasd1	10	0.471193	1.01071	3.22401	1.34353	2.67302	2.14445	0.959796	0.154643	0.40074
Rasl11b	4	1.8754	1.27888	1.38587	1.45994	1.31804	1.36417	2.07997	2.54065	1.89524
H2afx	4	2.6501	3.02662	3.47748	2.73817	3.10549	2.64987	4.2007	3.92262	4.30152
Glt1d1	1	3.06003	3.04495	1.91954	4.41954	4.33508	4.813	2.75724	2.86468	2.64925
Apol10b	12	1.84972	2.57503	1.31464	0.706975	0.231301	0.175336	0.30665	0	0.172558
Tcf19	12	1.49308	2.11321	0.833048	0.776999	0.884421	0.152128	0.565032	0.384779	1.02829
Hamp	1	9.23022	10.3165	10.3611	10.6398	10.7656	10.9497	10.1357	9.24405	9.56062
Cyp8b1	9	5.99972	5.12803	2.74652	7.52359	7.4974	8.20914	7.23461	7.52	6.38715
Adra1b	2	4.83678	4.67291	3.60453	3.18209	2.50892	2.9585	3.59808	3.8127	3.82705
Ccdc126	11	0.739433	0.829713	0.983462	0.645224	0.7851	0.323045	0.941346	0.922511	1.22507
Tmem125	2	2.13995	2.89902	2.80739	1.44131	1.66832	1.65673	2.34657	2.04457	2.36788
Olfml1	3	3.02919	2.92642	1.15102	2.12373	1.49881	2.07114	2.90333	2.59854	2.88669
Mblac2	3	1.7802	1.82811	0.865713	1.20346	1.23712	0.992772	2.24734	1.74101	1.80233
Fam71e1	6	0.140988	0.229813	0.27567	0.823952	0.555723	1.45008	0.797814	0.353555	3.23e-07
Gimap9	2	4.07017	4.45589	5.20678	3.63974	3.49178	3.01075	3.73472	3.9165	4.34204
Fam83a	12	0.269584	0.624301	1.92618	0.787051	0.391101	0.208026	0.0980439	0.39069	0.191743
Swsap1	8	1.82034	1.84084	2.25572	2.22382	1.52865	1.85361	2.63637	2.86192	2.67102
Ccdc157	3	2.14665	2.00088	1.47085	1.44452	1.26562	1.50186	2.32605	2.45351	2.25998
Cd14	7	1.95545	3.11039	5.18884	3.49865	3.68331	2.53616	1.67727	1.22502	2.2249
Irf2bp2	10	2.87031	3.2235	3.1843	3.01945	3.71423	3.35054	2.12388	2.15598	2.10125
Kcnj16	10	0.803031	1.03231	1.22401	1.12877	1.53214	1.17755	0.603186	0.551477	0.875054
Zfp579	11	1.43829	2.58512	2.00361	1.43187	1.34269	1.77807	1.93602	2.8488	2.21686
Rap2a	4	2.697	2.49289	1.93347	1.83135	2.13881	2.18363	2.96448	3.37545	3.39979
Hist1h1e	6	1.36108	0.139472	0.455868	4.68886	0	0	0.695571	1.18892	0.734994
Senp8	11	0.934518	0.995786	0.665396	0.529442	0.182018	0.553281	1.00022	1.09338	0.873765
Cox6b2	6	0.562696	1.05306	1.4016	1.76356	2.47265	1.83022	1.5295	1.71078	1.91955
Sox12	6	0.587854	0.452527	0.565959	1.20223	1.3774	0.560208	0.825926	0.766978	0.868977
Mest	5	1.07604	1.20956	0.273276	0.141666	0.179217	0.373189	0.476037	0.720986	1.20837
Dock8	11	2.41381	2.07674	0.947128	1.34095	1.34057	1.28208	2.00457	1.89924	2.13561
D630039A03Rik	4	2.45132	2.38371	1.12072	1.58653	2.01829	1.8308	2.6389	2.87945	2.51448
Opa3	3	3.69793	3.50831	3.16086	2.95472	3.08564	3.06947	3.83741	4.01552	4.20322
Bhlha15	5	0.0591084	0.296941	2.64939	0.102955	0.0337716	0	1.11418	0.910868	1.40233
Hbb-bs	9	7.10372	5.17745	6.11153	7.17136	7.79536	7.06307	7.02519	6.69548	7.40756
Acot4	8	2.22602	2.22942	1.84978	2.74588	2.82552	3.34482	4.21602	4.04193	4.33664
Nav2	3	2.3243	2.38922	1.93121	1.91775	1.68786	1.70862	2.92147	3.10236	2.69377
Gan	7	0.506352	0.758087	1.53106	1.19415	1.12096	0.463943	0.367345	0.478031	0.345443
Cpne8	7	2.03942	3.65812	4.83689	3.39506	3.55217	2.3318	1.70611	1.93952	1.53915
Slc22a30	11	6.63133	5.28828	3.66369	3.65032	3.4437	3.45417	5.65347	5.72801	5.97555
Isoc2b	3	4.19796	3.39577	2.96691	3.25992	2.64094	3.38948	4.04631	4.54749	3.66176
Kcnt2	7	0.53044	1.2359	1.75533	1.63802	1.68846	0.521252	0.325454	0.212618	0.492456
Traf7	3	3.30185	3.36637	2.67704	2.54584	3.05047	2.56363	3.65325	3.43729	3.81266
Oas1a	12	2.11293	2.08388	1.13896	1.31202	1.13573	1.00257	1.3246	0.89132	1.50519
Junb	7	3.51784	4.67718	6.09141	5.64184	4.26024	3.80011	2.99155	2.63676	2.73647
Senp7	11	1.28919	1.18676	1.06862	0.565506	0.848821	0.976331	1.29904	1.34934	1.35538
Gas1	8	2.36027	1.20057	0.297425	1.48112	1.03165	1.65858	1.85601	2.27661	2.205
Lins	3	1.50601	1.33777	1.86395	1.2552	1.32853	0.959573	1.66522	2.39184	1.68694
Socs3	7	3.04994	4.2679	6.19113	4.73586	3.40115	2.93226	2.72286	2.01413	2.30939
9030619P08Rik	12	3.34267	4.76741	1.17014	2.12379	2.9089	2.14697	2.484	1.28373	2.94854
Slc22a26	10	0.154273	0.970142	0.859663	1.21185	0.825112	0.751118	0.0552248	0.122541	0.156587
Sec61b	2	7.20013	7.13781	7.56347	6.39838	5.49806	5.69564	6.76691	6.62659	7.048
Ficd	4	1.84229	2.10762	2.89668	1.87363	1.82121	1.75882	3.20427	3.11356	3.0161
Cbx7	6	1.14288	0.9676	1.40797	1.70764	2.2115	1.81075	1.80013	2.09082	0.996149
Ggcx	5	4.2641	4.33019	4.045	3.08534	3.04528	3.20764	4.14863	4.00016	4.15605
Rpia	5	1.89663	1.85819	1.19277	1.2056	0.855554	0.922981	1.66946	1.89953	1.51315
Ptrh1	2	1.33035	1.63892	1.29916	1.30577	0.517778	0.399043	0.938198	1.42498	1.30685
Txlna	11	3.29545	3.23301	4.28477	3.29289	2.64775	2.64863	4.12881	3.7661	4.05003
Lipg	8	1.72504	0.917243	0.234596	0.62647	1.16372	1.34166	1.8936	2.35361	2.26527
Sh2d4a	12	1.63272	1.72984	0.854593	1.19348	0.63852	0.744279	0.536224	0.564405	0.708408
Ech1	9	7.27663	6.38183	6.21454	8.16873	8.01186	8.37179	8.45264	8.64125	8.38591
Nanp	12	2.92588	0.193367	0.158773	0.181617	0.0904351	0	0	0.551357	0.249079
Lgals4	6	2.05767	1.48855	1.79298	3.4943	3.20925	3.79334	2.8923	3.23432	2.53987
Zfp14	3	0.604863	0.609301	0.713024	0.516092	0.235933	0.610923	1.08852	0.631717	1.10507
Skp2	11	0.944652	1.04217	0.627739	0.282163	0.59255	0.690318	1.04496	0.818963	1.13525
Klf1	6	1.11987	0.639327	0.65433	1.42487	1.54295	2.25909	1.70462	1.0539	1.23449
Fgfr3	5	3.36663	3.13528	2.24134	2.07354	2.04284	2.25043	2.93611	2.87997	2.77867
Lifr	11	7.05702	5.19041	4.18308	3.7077	4.31937	4.30426	5.68397	5.53992	6.37188
Arfgap3	4	1.56544	1.82009	3.10938	2.48245	1.27306	1.18759	3.07194	3.03741	3.26924
Mdm4	8	1.94272	1.24198	0.921845	1.53736	1.31434	1.16538	2.55553	2.24066	1.92641
Fabp1	4	12.8913	10.9486	9.16683	11.0431	10.4334	10.8026	12.0172	12.4856	12.2497
Kcnn2	1	3.28715	2.59	3.14661	3.84941	3.81614	4.24045	3.131	3.19162	3.01435
Tmem62	1	3.25846	3.53177	3.63006	3.90237	4.22593	4.27665	3.49016	3.00627	3.00039
Trim65	3	1.48925	1.62143	1.5257	1.15656	1.19168	1.31043	1.84248	1.94124	2.04602
Gbp10	5	3.26154	0.555663	0.0301745	0.166118	0.219226	0.188629	0.890658	1.1282	1.40576
Pm20d2	11	1.02647	1.14801	0.794493	0.357225	0.400932	0.846452	0.925521	1.27616	1.32633
Zscan22	8	1.18324	1.09121	2.19839	1.44133	1.28734	1.53453	2.20833	2.15267	2.0556
Hmgb2	7	1.29927	1.78939	1.10735	1.39254	1.90688	1.03855	0.867379	0.537525	0.513008
Akr1c20	4	6.41074	5.3398	2.93335	4.42914	4.45011	5.05722	6.32059	6.24407	6.55443
Cadm4	10	2.26518	2.9274	3.23074	3.30107	3.60124	2.76018	2.61178	2.26368	2.12464
Rnd1	6	2.36025	2.45955	1.43975	3.00769	2.7298	3.18219	1.9628	2.62478	2.46545
Tmem158	1	0.236516	0.292398	0.295912	1.91997	0.203864	0.0705155	0.243121	0.605669	0.135492
Nfic	8	4.06038	4.2604	3.42005	3.56882	3.74854	4.11786	4.72969	4.98528	4.64373
Ddx17	11	5.19504	4.9179	4.70819	4.37304	4.00536	4.45323	5.32967	5.48604	5.48785
5033411D12Rik	9	3.50724	2.5287	2.18842	3.99076	3.50424	4.19849	4.28749	4.33453	4.18349
Zfp78	8	0.409243	0.351387	0.691623	0.537453	0.457403	0.635406	1.05056	1.13179	0.925015
Zfp101	2	2.34131	1.78558	1.73832	1.4172	0.959707	1.38997	1.55201	1.77312	1.69883
Ctsj	12	0	0.509328	2.73725	0.199763	0.363622	0	0.175797	0	0
Snupn	11	2.74413	2.61547	2.31186	1.82993	2.10683	1.9095	2.76783	2.97887	3.09701
Abcd2	9	0.552843	0.716665	0.338905	1.00675	1.51065	0.826355	1.50268	1.59982	1.95866
Per2	4	2.15225	1.82196	1.26402	1.26438	1.28831	1.55793	2.76976	2.48877	2.79638
S100a8	7	3.42927	7.87407	7.22956	5.57522	7.0729	4.96116	3.17416	2.36356	4.07139
S100a9	7	3.5654	7.70957	6.66035	5.02805	6.73436	4.92841	3.69191	2.42385	3.66201
St3gal5	1	5.4407	5.31046	6.57487	7.15021	7.65827	7.59623	5.8313	5.79877	5.77142
Gm9992	9	0.666051	0.318073	0.432952	1.1448	0.784467	0.77814	1.07594	0.849675	1.01915
Rdh9	9	3.4861	3.47298	2.56494	5.02109	5.34135	5.27148	4.66179	4.70231	4.88494
Cebpb	10	5.65377	6.52643	6.57151	6.56174	6.70325	6.92491	5.16895	4.77025	5.04398
Retsat	9	5.62973	3.87593	3.62429	8.19903	7.69172	8.59102	8.86057	9.59474	8.56049
Nfil3	7	3.37927	4.21811	4.64011	4.42669	4.69852	3.43	2.54293	3.55972	3.33275
Ces1d	9	7.09603	4.98908	2.70979	6.87907	6.91928	7.41654	7.44255	7.99196	7.61092
Inca1	9	3.32094	2.78688	2.61628	4.28758	4.26802	4.83355	4.53792	4.43309	3.94213
Fam47e	5	5.59504	4.50437	3.34978	3.01552	2.5403	3.07105	4.21541	3.71716	4.3914
Ero1lb	11	4.09713	4.38917	4.53981	3.58752	3.20206	3.24421	4.53794	4.71739	5.05385
Cep110	6	2.45787	2.20865	1.97159	2.88711	3.2413	3.28899	2.60567	2.56116	2.23279
Rpgrip1	1	0.139122	0.251451	0.571198	0.251911	1.53333	0.692692	0.302287	0.579363	0.310111
AB124611	10	2.58471	2.95941	2.77125	2.84699	3.43765	2.58223	2.20809	1.56094	2.54864
Apol9a	3	5.97692	4.87339	1.42123	3.39769	3.0102	3.52508	4.72437	4.49564	5.44674
Uxs1	5	3.52801	3.29351	3.18817	2.14356	2.42778	2.27974	2.92915	3.07374	3.24095
Ugt2b37	11	2.73299	1.90598	1.70846	1.58427	1.38033	1.74831	2.30739	2.22806	2.64709
Saa2	7	11.5857	15.3522	15.8426	14.4433	14.4366	12.1185	9.81806	5.76733	9.8848
Pus7	8	2.03949	1.75349	1.93251	1.35066	1.8949	2.10654	2.45015	2.93549	2.83024
Gapdh	9	6.30331	4.22524	5.07897	7.01393	7.38554	7.67709	7.48399	7.08433	7.30858
Prtn3	7	2.80729	6.66542	4.76786	5.14151	5.33124	2.7507	1.92239	0.61661	1.34878
D19Ertd737e	6	0.935625	1.51e-07	1.4322	1.91486	1.98604	1.646	1.23791	1.16291	1.15985
Gm10033	4	1.72582	1.61475	1.54943	1.13254	0.871501	1.6385	2.55624	2.3467	2.2167
44815	5	2.07488	2.52736	2.89411	1.40953	1.12874	1.16601	2.16124	2.40244	2.7793
Palld	3	3.26086	3.32815	3.15687	2.2916	2.60539	2.92629	4.23718	4.1209	4.01013
BC021614	12	4.14302	4.38083	4.27611	3.29302	3.51506	2.97452	3.11223	2.85495	3.0541
Idi1	2	7.09002	6.9144	7.06096	3.58709	3.40904	1.48439	5.57218	5.05368	6.34211
Dhcr7	12	5.6502	5.90883	5.23652	3.3475	3.13178	3.39737	3.70752	3.44675	3.96705
Tmed9	11	5.94423	6.21638	6.47929	5.74967	5.21089	5.22188	6.26618	6.32037	6.59468
Adra2b	3	0.750888	0.790102	0.359097	0.476824	0.322796	0.368014	0.907456	0.964737	0.985936
Eif4b	6	5.40161	5.11674	4.63088	5.96533	6.32926	6.38404	5.54921	5.5028	5.56095
Tubb2a	5	5.20633	5.89485	5.68	4.26057	4.65316	3.91241	5.18508	5.64415	5.38872
Pirb	7	1.70567	2.04097	2.44238	2.05911	2.3679	2.03662	1.35038	1.0438	1.65642
Rsl1	2	0.921705	1.27787	1.8282	0.783918	0.933066	0.662096	1.0132	0.82545	1.23435
Vwa8	9	4.09424	3.21415	3.10553	4.47803	4.48236	4.49824	4.79321	5.12796	4.56498
Hnrnpa3	4	4.14013	3.71048	3.48808	3.43673	3.34893	3.61101	4.41771	4.39226	4.63046
Ifitm6	12	1.86315	3.53885	2.96233	1.3555	2.63949	1.31267	1.45204	1.2261	1.40821
Gm8991	11	1.97497	2.03609	2.4739	1.64176	0.980253	1.91281	2.28926	2.55888	2.58601
44813	11	4.36637	4.22455	3.72558	3.39614	3.10027	3.21657	4.21175	4.33392	4.58931
Tcea2	8	0	0.873967	0.525015	0.51174	0.798915	1.32668	1.11557	2.27936	0.844991
Akap17b	3	0.991855	1.22305	1.59874	0.681611	0.733876	0.919297	2.12295	2.09453	1.83171
Fdps	2	7.85034	7.80137	7.36445	3.96788	4.26388	2.80636	5.82449	4.94571	6.82993
Rgs3	3	2.94302	2.61277	2.44016	1.9975	2.50617	1.40695	4.34584	2.85683	2.88749
Zfp341	3	0.829911	0.658317	0.434563	0.394341	0.513866	0.530654	0.773421	0.902588	0.951921
Mug1	9	9.00437	9.00298	8.85505	10.1937	10.502	10.521	10.3788	10.3695	9.88011
Alox5ap	10	2.61126	3.14117	2.82592	3.20535	3.45165	2.80293	2.34943	1.76778	1.84437
Pwwp2b	5	0.628541	1.01863	0.699092	0.250213	0.53949	0.483024	0.583885	0.777471	1.09553
Ppih	2	2.29207	2.08955	1.37255	0.794568	0.942247	0.641777	1.10871	1.43015	1.07056
Caln1	6	0.885923	0.959409	0.562889	1.69702	1.56704	1.40722	1.14993	1.47624	1.37569
Zfp128	5	0.802175	0.850596	0.934533	0.44156	0.402978	0.491848	0.689316	0.903451	0.672044
Kng2	10	7.01205	8.25757	8.46854	8.32534	8.3866	7.90099	7.16868	6.86977	7.12216
0610040J01Rik	11	4.12499	3.92998	3.50211	3.37324	3.3171	3.10319	4.12467	4.3235	4.3382
Ces4a	2	2.27521	1.24434	0.427917	0.367231	0.354735	0.0964165	0.963724	1.10465	0.7483
Cyp2c70	2	10.0706	10.2535	9.78129	6.9107	7.15428	6.1603	8.13051	7.86615	8.427
Hist1h4i	2	2.74736	2.17832	2.46308	1.59754	1.46638	1.05076	2.173	1.97606	1.41794
Ipmk	1	3.68045	3.74573	3.13429	4.55639	4.45341	4.15007	3.09202	3.15384	3.17074
Serpina6	4	6.15597	5.55536	3.19077	4.92581	4.51233	4.72612	5.20405	5.66095	6.25139
Zbtb40	11	1.01551	1.03463	1.3179	0.810726	0.25128	0.803717	1.35169	1.5132	1.53305
AI597468	5	1.59567	1.84734	2.03946	1.36193	1.30499	0.831849	1.73334	1.77915	1.81975
Trmt61a	4	1.41473	1.82055	2.62818	1.62818	1.6095	1.69293	2.508	2.87084	2.62708
Cyp3a59	6	3.34002	3.90105	2.26562	3.96537	4.96011	4.15793	3.16284	2.63432	4.36722
Zfp873	4	0.885761	1.03715	0.900348	0.965141	0.544335	0.966051	1.71725	1.5549	1.47791
Snrpa	3	4.16819	4.23393	4.14448	3.542	3.18118	3.52104	4.70402	4.77489	5.02539
Sec22c	6	1.36863	1.35103	1.14823	2.39052	2.2135	1.98476	1.5394	2.04301	1.86752
Cfd	12	0.353455	2.01263	0	0	0	0	0	0	0
Ces2c	2	5.87433	2.29783	1.58272	1.12756	1.8315	1.09084	2.52362	2.89405	2.55297
Ugt2b38	4	5.54566	3.67325	3.34052	3.97976	4.03321	4.08367	4.99191	4.9367	5.1017
Serpina10	12	8.20226	9.22494	9.64475	8.25526	7.76382	7.24911	7.39664	7.15154	7.59207
Obp2a	12	2.52087	4.79064	2.16761	2.95302	2.16501	2.66253	2.90456	1.4428	3.39231
Lmnb2	3	1.45299	2.09252	2.02969	1.38625	1.12504	1.53614	2.12256	2.26599	2.40692
2700097O09Rik	11	2.25315	2.39854	2.66111	1.65127	1.76755	1.80945	3.18138	2.46533	2.10959
Hsd3b3	8	7.77531	6.51813	1.93963	4.9029	5.03338	5.86203	7.07367	6.99444	7.18352
I830012O16Rik	2	2.44535	1.72275	0.589712	0.853458	1.05551	0.751831	1.29237	1.47499	1.25515
Tlr12	3	1.97955	1.21604	0.393798	0.926352	0.878881	0.816706	1.3262	1.5731	1.50788
Cys1	4	1.80787	0.592972	0.395532	0.520852	0.303619	0.301014	1.89682	1.75737	1.91335
Cyp2c67	3	8.47553	6.90376	5.31281	6.03706	6.05127	6.00598	7.65976	8.17972	7.43973
Ei24	6	6.33478	6.26555	6.01986	7.06898	7.19623	7.51938	6.83627	6.9195	6.75878
l7Rn6	11	4.498	4.03846	3.81074	3.40262	2.48268	3.35744	4.63215	4.18663	4.15814
Actg1	11	6.25467	6.99516	6.97366	6.29048	5.88813	5.30441	7.47493	7.22809	7.32292
Klhl24	10	3.05632	2.55112	2.31756	3.33178	3.30306	3.57221	1.83396	1.899	2.00456
Acadm	9	6.6857	6.41873	6.07588	7.65474	7.61929	7.93247	7.91974	8.28396	7.8365
Ica1	2	0.838762	1.68213	1.90745	0.853272	0.720831	0.938926	1.29757	1.21009	0.828667
Slc39a4	2	4.32873	4.1159	3.52128	3.31957	3.10516	2.82629	3.48873	3.74443	3.92884
Cyp26b1	8	1.54478	0.550183	2.23617	1.57997	1.31804	1.63455	1.31486	2.41166	3.3222
Ddo	5	2.98661	2.41176	2.37314	1.76569	1.55581	1.95138	2.46462	2.79541	2.77916
Aox1	8	4.24962	3.15265	2.08423	3.52782	3.74259	3.44459	4.4452	4.49296	4.65004
Slc22a28	5	3.75641	1.28379	0.512305	0.441277	0.175214	0.227259	1.58175	1.47297	2.02196
Hsd3b2	8	4.44062	3.90961	0.287375	2.4532	2.76419	3.47002	4.04258	4.32225	4.15656
Ppcdc	3	1.81773	0.884506	0.599164	0.570488	0.49907	1.25112	1.32263	1.0739	1.86531
Srrm4	7	1.18605	1.84083	2.1367	1.73134	1.77185	1.94826	0.685911	0.949829	0.632506
Cyp4a32	9	2.38425	1.65383	1.38532	5.33036	5.50117	5.83929	5.92444	5.84834	4.95973
Gpn1	11	2.57414	2.74013	2.65842	2.24563	2.10249	1.87845	2.76925	3.20373	3.05206
Dzip3	12	1.01459	1.28535	1.20435	0.286006	0.441734	0.435146	0.628034	0.643877	0.674094
Cenpj	2	1.01979	1.19025	1.18208	0.683311	0.498546	0.551912	0.809315	0.811912	0.966557
Paqr9	3	6.40102	6.10548	5.44939	5.54679	4.90871	4.79966	6.74012	7.1446	7.09731
Chi3l1	7	0.318377	2.39352	1.32217	0.763119	2.7665	0.844357	0.464936	0.524726	0.0732949
Zfp428	5	0.977503	1.22703	1.15316	0.649135	0.447094	0.903877	1.09283	1.10235	1.33911
Aox3	8	7.54965	6.51036	3.22369	5.92545	5.90815	5.40773	6.40334	6.95615	7.17691
C330021F23Rik	12	1.7804	1.85651	0	0.481226	0.344082	0.147777	0.29682	0.334169	0.345257
Cyp4a12a	4	7.37852	3.88849	3.33859	4.89379	4.37736	3.99074	6.38718	6.47529	6.0827
Cyp4a10	9	3.4125	2.03772	1.62208	9.58439	9.23561	10.2064	10.6397	10.7466	9.81985
Mup21	3	9.26818	6.36057	6.32296	6.62267	6.05191	7.44534	7.68003	8.01736	7.94005
Wdr6	12	2.10894	2.32406	1.92071	1.37181	1.50884	1.08139	1.18882	1.46503	1.64091
Serpina3c	7	0.562213	0.228611	2.96017	0.643393	1.16075	0.427123	0.189479	0.1106	0.337472
Rdh11	12	4.68004	4.77922	3.92161	2.70573	2.68347	2.24522	2.7404	2.82483	3.0652
Klk1b4	12	1.62481	2.05483	1.19055	0.691556	0.778688	0.864339	0.715823	0.986258	0.75618
Zbtb16	10	2.68093	1.92469	2.95649	3.45787	3.54496	2.19122	0.462717	0.641591	0.857237
Hes6	11	6.55252	5.29922	3.35603	3.85308	3.60461	3.60666	5.70331	5.83279	6.34146
Nipal1	6	0.331545	2.22586	1.44532	2.46696	2.61093	2.05573	1.46421	1.36197	1.91987
Cyp2c54	9	6.42929	5.66729	4.63192	6.50946	6.56136	7.32215	7.45208	7.3382	7.0094
Zfp563	11	1.65807	1.09679	1.5857	1.0668	0.440727	1.37227	1.66329	1.50717	1.6735
Hist1h4j	12	0.298839	1.23576	0.772756	0	0	0	0	0.183386	0.172169
Cxx1b	12	0.783878	2.26513	1.68533	0.947835	1.033	0.79745	1.31376	0.692324	1.20427
Cyp2d9	9	8.58667	7.70024	6.41507	9.13546	9.16544	9.4832	9.09555	9.56592	8.88438
Ccdc134	8	1.51423	0.000211598	2.07911	1.57078	1.03808	1.56697	3.26466	3.06644	3.08986
Apol9b	8	6.64795	5.63817	1.90414	4.75309	4.42881	4.84391	5.3823	5.26382	5.87148
Trp53i11	3	1.78002	1.61068	1.54359	1.11648	1.33515	1.21545	1.90273	1.94436	2.12115
Sort1	2	2.68892	2.43033	1.73533	1.39597	1.82445	1.18506	1.64279	1.96794	2.06977
Gstm6	5	6.08163	4.87851	3.46464	3.94735	3.75632	4.20592	4.6784	4.39519	4.74785
Selenbp2	2	10.3539	8.983	6.0713	5.4232	5.4849	5.22899	7.31701	7.21292	7.12993
Gpr98	3	1.57191	0.0912908	0.070485	0.174486	0.531289	0.0773404	0.99469	0.850583	1.05832
Hist1h4m	1	0	0.322857	0	5.1667	0	0	0	0	0
Hist1h3c	1	0	0.173378	0.209226	2.54626	0	0	0	0	0
Gm5096	9	7.25477	6.7621	5.97541	7.86073	8.08978	8.80367	8.40519	8.59637	6.88043
Rdh16	9	3.2018	2.42861	1.27853	4.60613	4.28624	5.10108	5.07765	5.31608	4.69834
Gm10273	5	1.45845	0.985516	1.93885	1.48794	0.583262	0.218919	1.32137	1.43841	1.0879
Ube2u	7	2.1904	2.34381	2.00412	1.97266	1.69238	1.9917	1.28485	1.06333	0.892379
Tmem100	1	0.120507	0.286576	0.849239	0.738035	1.47568	0.912159	0.182244	0.327799	0.132657
Slfn9	12	1.51545	1.4388	0.45864	0.358287	0.405739	0.323052	0.355647	0.312886	0.170333
Spata22	5	2.34039	1.83002	1.64641	1.55294	1.06517	1.09406	2.10785	2.32024	1.31256
Irgm2	11	4.55762	4.07756	3.18124	3.21695	2.77416	3.20539	3.97797	4.0373	4.49312
Gmppb	11	3.5785	4.51496	4.8595	3.57972	2.11656	2.52326	5.43059	5.07879	5.38689
Rnf213	5	4.65681	4.10756	2.85795	2.97669	2.88252	3.31154	3.56518	4.06369	3.91647
Ccnd1	2	2.86176	4.19896	3.20628	1.41636	1.24303	0.935437	2.17457	2.44318	3.41049
Prok1	11	0.654287	1.1426	0	0	0	0	0.664501	1.24463	1.1719
Prss36	3	2.86426	1.8682	1.62501	1.63821	1.35292	1.76865	2.4166	2.85004	2.52325
Rnf186	3	1.78254	1.38957	0.54603	1.04316	0.52486	0.657973	1.86565	1.60131	1.43407
Tmem200b	12	0.903017	1.4877	1.12879	0.692249	0.611623	0.542652	0.620581	0.688927	0.971637
Nr2c2ap	4	2.86872	2.90542	3.02526	2.52258	2.5933	2.77629	3.64689	3.42187	3.57357
Cecr2	10	2.39987	2.04585	2.25761	2.46907	2.56834	2.64256	0.955648	1.37221	1.67205
Setdb2	6	2.70035	2.69308	1.85316	3.96399	3.91433	3.76064	2.90038	3.26664	2.53689
Reg3b	7	0.161452	3.9764	6.0126	1.08302	3.05859	1.2216	0	0	0
Akr1c19	9	4.91537	4.24396	1.04502	5.21616	4.99776	5.41212	6.11555	5.61669	5.99834
Csf2rb	7	1.79315	2.07199	2.35261	1.79873	2.32377	1.77941	1.16901	0.815731	1.3453
Csf2rb2	7	0.78213	1.25157	1.21758	1.18447	1.31471	0.855507	0.732735	0.196958	0.536401
Ccnf	7	2.75348	2.81674	3.21557	2.9943	2.9985	2.84117	1.6346	2.23004	2.37187
Tuba1a	2	1.80892	2.50765	1.61412	0.630232	0.804552	1.1743	1.63407	1.07296	1.69182
Klf12	7	2.22397	2.31876	1.9979	2.09092	2.23295	2.39753	1.81079	1.42813	1.18727
Zfp9	4	0.730123	0.516779	2.03612	0.811628	0.457294	0.866508	2.24994	2.00584	1.85327
Nfxl1	8	2.17369	1.35263	2.74634	2.3294	2.65159	1.97113	3.4871	3.45029	3.49958
Acot1	9	2.26515	1.06701	0.596727	3.34467	3.11895	4.21121	4.82779	5.81049	4.6644
Hspe1	3	7.92866	7.41491	6.8524	6.78972	6.56513	7.24479	8.11247	8.08573	7.92178
Tmem88b	6	0.528261	0.456018	0.280972	1.03056	0.83759	1.4731	0.723841	0.877418	0.724712
Btbd19	6	0.877557	0.673024	0.638978	1.00385	2.34834	1.88563	0.881924	1.40079	0.788961
Alg6	5	2.15862	2.33472	2.11207	1.47272	1.37143	1.09007	1.79612	2.34626	2.08075
Mup14	3	10.9017	6.83913	9.06456	8.94457	8.30296	7.47816	10.5946	8.9022	9.11712
Mup11	4	11.5648	7.95847	8.10115	9.28658	7.92316	9.61817	10.881	10.792	10.7508
Trim68	12	1.08955	1.24485	1.36103	0.244607	0.360989	0.144999	0.368213	0.329609	0.668384
Ttpa	6	6.9874	7.0441	7.12434	8.05695	8.57453	8.42968	7.83199	7.72942	7.76972
Osgin1	11	6.69622	6.72327	4.82321	5.94427	4.96644	3.82066	6.34095	6.39686	6.46252
Saa1	7	12.0815	15.2821	15.7699	14.6334	14.7057	13.1231	10.9857	6.98685	11.1553
Adh1	4	9.72129	9.597	7.95534	8.60153	8.50557	8.71939	10.0102	10.0197	10.3156
Zfp109	3	1.01762	0.761946	1.11639	0.681861	0.816012	0.656439	1.14949	1.13729	1.31124
Ccdc61	11	1.17192	2.16778	1.67229	1.36608	1.26014	0.636037	2.01754	1.73463	2.33129
Spc24	8	2.42451	2.25476	0.508732	1.56072	1.85605	1.93533	3.28582	3.06515	2.70992
Gm14296	8	0.387128	0.194034	0	0.394575	0.434939	0.110846	1.33747	1.09698	1.09083
C330013J21Rik	1	1.08775	0	0	0.883499	1.77442	0.851502	0.2425	0	0
Mafb	1	3.81615	3.57194	2.3257	4.06264	4.46656	5.33686	3.44478	2.66164	3.11632
Gm826	6	1.04092	0.945936	0.538054	1.69301	1.26779	1.62475	1.30508	1.30678	1.16709
Pde4d	6	0.22048	0.313774	0.325592	0.907964	1.08747	0.595242	0.595	0.255041	0.296558
Arrdc3	3	5.63014	3.19314	2.39758	3.26979	3.55372	2.66701	5.09571	4.46975	3.78288
Rslcan18	8	1.44949	1.04042	0.954528	1.01438	0.835665	1.31347	2.01785	1.93171	1.56276
Cyp2c68	8	7.38672	6.47878	5.34951	6.05587	6.304	6.70137	7.62393	7.93908	7.59806
Ifit3	11	4.27604	3.54326	1.44143	2.2323	1.564	2.19434	3.30367	3.32966	3.40858
Ccdc162	12	3.43307	2.87049	2.23466	2.26424	1.74422	2.14372	2.38769	2.06949	2.20103
Sp5	4	0.752435	0.540457	0.198233	0.510933	0.408303	0.112441	1.10527	1.0388	1.16053
Fign	11	0.577161	1.26335	0.455482	0.518311	0.432281	0.473769	0.608764	0.837901	1.49191
Cyp2d37-ps	3	4.96278	4.1683	2.07309	2.77345	2.74427	3.54781	4.08085	4.47063	4.37952
Nrbp2	6	3.50217	3.93572	4.2838	5.06589	5.21258	5.32599	4.63843	4.69406	4.49736
Ly6a	2	4.67201	5.00362	3.7375	2.33859	2.50265	2.28301	3.42118	2.59475	3.80947
Ass1	6	9.47966	9.30692	7.83606	10.2902	10.1933	10.8227	9.81232	9.78715	9.78079
Klhdc7a	11	2.96745	2.70915	1.4446	2.11898	1.18429	1.44288	2.62868	2.60528	2.91944
Bnip3	9	5.8338	5.4971	5.82508	7.08696	7.44886	7.61907	7.4355	7.24414	7.02829
Cyp4a12b	8	4.53725	2.23408	0.655074	3.96294	3.10175	3.69492	5.50044	5.36801	4.98479
G6pc	10	6.49221	6.62904	4.38844	6.84607	7.31471	7.63398	3.8969	5.63395	3.93166
Mup20	4	11.641	8.75283	9.06954	9.68984	8.90952	9.79174	10.724	11.2163	10.945
Mup19	8	5.1647	3.15237	3.40969	3.88728	2.67515	5.71885	8.64303	5.85802	4.95123
Mup16	2	9.64191	8.33486	6.33436	6.512	6.39132	7.29163	6.84641	7.3431	8.22763
Mup6	3	7.62819	4.13115	4.33285	5.19438	3.20903	5.51379	6.50292	5.86041	5.93159
BC024978	11	2.27698	2.37491	2.72565	1.94559	1.59252	1.91673	2.53555	3.01205	2.52115
Leng1	8	2.13384	1.8678	1.41257	1.89441	1.75858	1.76607	2.70478	2.77199	2.66054
Nlrp12	1	3.29124	3.56107	4.91428	5.07579	4.94989	5.0306	3.78931	3.79199	3.2827
Igtp	11	5.10963	4.50959	3.08481	3.24849	2.9603	3.30243	4.82798	4.57893	5.26867
Zfp931	3	2.38901	2.14684	1.96997	0.70704	1.78998	1.85261	3.29634	2.86591	2.89732
Gm14322	3	1.76013	0.175502	0.699294	0.654371	0.504022	0.337268	1.18137	1.66507	1.23712
2210418O10Rik	7	0.474548	1.01233	2.51679	0.600255	0.681014	2.14899	0.452292	0.364363	0.606561
Ifi47	2	5.40476	4.48095	3.9125	3.90447	3.5015	3.32718	3.92987	3.73675	4.30472
Ces1b	6	4.76105	4.63876	3.95735	5.53399	5.45422	5.74537	5.16278	4.9932	5.06144
Sec61g	2	7.28791	7.02391	7.5703	6.1694	5.5938	5.46297	6.59429	6.3575	7.03683
Serpina3i	12	0	0.664775	3.81488	0.359297	0.302396	0.344493	0	0.056715	0.295533
Fastkd5	11	2.48487	1.99118	1.75219	1.33705	1.54127	1.94341	2.35972	2.35458	2.44257
Srp54b	4	0.576059	1.1979	1.41303	1.0916	0.706452	0.830071	0.717414	2.42824	1.17578
Kdelr2	3	5.26123	5.2435	5.65604	5.04713	4.68872	4.88139	5.80624	5.953	6.05586
Gbp6	5	2.60045	1.14568	0.368552	0.211873	0.361526	0.763734	1.18924	1.62192	1.5785
Ms4a6c	7	1.95124	2.60069	2.67679	2.34135	2.63003	2.11043	1.52809	0.980561	1.96138
Utp14b	2	1.23885	1.57699	1.1293	0.581954	0.415875	0.512515	1.05755	0.838607	0.924201
Cml5	11	3.65103	2.84746	1.09576	1.68921	1.30316	1.84898	2.99237	2.98848	3.35945
Ctsf	9	2.92391	2.55078	2.58532	3.76913	3.84643	3.90256	3.76014	3.94406	3.55308
Rnf138rt1	12	0	2.0555	2.45201	0.312212	0.951033	0	0	0.11117	0
Mup13	9	7.73288	4.42573	4.6931	6.59947	8.33452	9.42549	8.43188	7.27803	7.09557
Eif4ebp3	6	4.67582	5.18048	6.023	7.9245	8.62019	8.68396	7.86408	7.48966	5.38594
Adh6-ps1	11	4.80305	3.66609	2.50169	1.85974	1.89059	2.72526	4.38545	4.30638	3.82662
4930523C07Rik	7	1.94497	1.18194	2.38406	2.20434	2.05465	1.60795	1.02489	0.892179	1.01328
Tex9	12	0.863614	1.35092	1.21204	0.29677	0.744416	0.264982	0.717362	0.660117	0.32154
Hspa1b	4	2.47026	1.75498	3.25705	1.2223	1.49853	3.00151	5.14521	4.37403	4.64568
Phf11c	6	1.07116	0.800202	0.702878	1.88873	1.82706	2.01717	0.96532	1.53983	1.02977
Smim13	1	2.44285	2.3672	2.35909	3.30768	3.33041	3.56144	2.5648	2.31181	2.47618
Phf11b	2	1.59608	1.49501	0.836436	0.497321	0.398372	0.477542	0.719142	0.863017	1.25485
D17H6S56E-5	12	1.61173	3.74131	3.41356	1.56013	1.94982	0.760135	0.348963	0.716654	0.441372
Cyp2c69	11	4.51804	1.80146	1.37856	0.547475	0.260064	0.94793	3.54374	4.961	3.30627
Gm10320	4	0.666833	0.730503	1.14474	0.760864	0.539566	0.732132	0.849353	1.51463	2.46243
Gm20662	9	0	0	0	1.72107	0.12469	0	0.44573	1.6502	0
Gm379	7	2.19894	2.89705	3.13124	2.53903	1.87338	1.89905	1.31994	0.296706	1.19165
Hmgcs1	2	7.51701	7.51386	6.87085	3.82436	4.25939	3.49974	5.65633	5.02004	6.29155
Zfp955a	11	1.65896	1.6692	1.6368	0.728344	1.2632	1.2474	1.82414	1.95312	1.79883
Gm11007	2	2.42403	1.50291	3.60677	0.0865899	0.16254	1.27929	2.28809	1.576	0.856964
E030018B13Rik	6	0.11428	0.699476	2.75326	4.50424	4.41439	3.77647	3.09529	1.89211	1.49519
Tubb4b-ps1	3	1.05339	1.20549	0.892053	0.828081	0.626664	0.488719	1.34361	1.5665	1.29388
Gm21887	8	0.331493	0.724484	1.87613	0.688212	1.32584	0.904535	1.50869	2.02726	1.93525
Gm7694	7	2.44277	2.54826	3.30628	1.85504	1.84469	2.20701	1.05417	0.792438	1.41104
Mup17	3	12.1687	8.22119	8.30813	8.7896	7.37727	9.32464	11.1716	10.4093	11.9948
Psmb9	5	4.46405	3.49659	2.08484	2.8429	2.58138	2.81531	3.4848	3.15933	3.44282
Gm3839	6	1.51735	1.41277	0.573545	2.33503	2.29192	1.91852	1.49029	1.76713	1.6047
Ptges3l	6	0.411795	8.94e-08	0.201682	1.39761	0.484139	1.27373	0.288907	1.27197	0.419493

## Sheet: up_down clusters_170 mRNAs 
mRNA	Protein_cluster	Cluster type	MEM.SHIP
Zkscan17	1	up_down	0.580148
Zkscan14	10	up_down	0.380464
Zhx3	1	up_down	0.517284
Zfp629	6	up_down	0.306497
Zfp560	6	up_down	0.365564
Wsb1	10	up_down	0.827893
Upp2	1	up_down	0.308954
Ubash3b	1	up_down	0.587438
Txnip	6	up_down	0.311988
Tspan9	10	up_down	0.334989
Trpc3	1	up_down	0.837795
Trp53inp1	10	up_down	0.739843
Trib3	6	up_down	0.434357
Treh	6	up_down	0.775821
Tox	6	up_down	0.366795
Tnnt2	1	up_down	0.811502
Tmprss2	10	up_down	0.382869
Tmem88b	6	up_down	0.345833
Tmem87b	10	up_down	0.657679
Tmem100	1	up_down	0.316896
Tm4sf1	6	up_down	0.515363
Tdo2	6	up_down	0.691498
Tcp11l2	10	up_down	0.412651
Tat	1	up_down	0.38892
Tab2	10	up_down	0.824282
Sun2	1	up_down	0.742314
Sult1e1	10	up_down	0.49582
Sult1d1	6	up_down	0.310904
Sulf2	6	up_down	0.809744
St3gal5	1	up_down	0.329887
Sorl1	1	up_down	0.420098
Snca	6	up_down	0.754951
Slc8b1	10	up_down	0.829034
Slc7a2	1	up_down	0.673542
Slc45a3	1	up_down	0.301711
Slc38a4	6	up_down	0.325255
Slc38a2	10	up_down	0.312256
Slc25a51	10	up_down	0.467738
Slc25a47	10	up_down	0.343746
Slc25a34	6	up_down	0.777558
Slc25a29	6	up_down	0.660552
Slc25a22	1	up_down	0.356769
Slc22a26	10	up_down	0.412218
Sla	10	up_down	0.530742
Sgk1	10	up_down	0.422598
Sftpa1	1	up_down	0.511488
Setdb2	6	up_down	0.392171
Setd7	10	up_down	0.481332
Sbsn	1	up_down	0.316667
Rnf125	10	up_down	0.789388
Rnd1	6	up_down	0.329603
Rgs1	10	up_down	0.445328
Rcsd1	10	up_down	0.325942
Rasd1	10	up_down	0.37789
Rab30	6	up_down	0.366203
Ptges3l	6	up_down	0.307813
Ppbp	1	up_down	0.618258
Ppargc1b	1	up_down	0.638936
Ppargc1a	1	up_down	0.572952
Polg2	6	up_down	0.458078
Pnpla2	6	up_down	0.519522
Pik3ip1	10	up_down	0.430637
Phf11c	6	up_down	0.338781
Per1	1	up_down	0.403747
Pbx3	1	up_down	0.46012
Olfm1	1	up_down	0.492658
Nrbp2	6	up_down	0.301522
Nr4a1	1	up_down	0.3701
Nlrp12	1	up_down	0.367528
Mthfd1l	6	up_down	0.311255
Mt2	10	up_down	0.327082
Mt1	10	up_down	0.361063
Ms4a8a	10	up_down	0.364321
Mfsd7c	6	up_down	0.704333
Mfsd2a	1	up_down	0.666843
Mb	1	up_down	0.349127
Marveld3	10	up_down	0.615591
Mafb	1	up_down	0.719815
Lpin2	1	up_down	0.598293
Lpin1	10	up_down	0.320292
Lmbr1l	10	up_down	0.542928
Limk2	1	up_down	0.328007
Ldb1	6	up_down	0.771073
Klhl24	10	up_down	0.314449
Kcnj16	10	up_down	0.525277
Jdp2	10	up_down	0.33489
Itih3	10	up_down	0.426172
Itgb3	10	up_down	0.310913
Ip6k2	10	up_down	0.806989
Il34	10	up_down	0.714489
Il1r1	10	up_down	0.37624
Hist1h4m	1	up_down	0.47876
Hist1h3c	1	up_down	0.573632
Hilpda	1	up_down	0.3325
Hal	6	up_down	0.431591
Gtf2a2	10	up_down	0.533328
Grb10	1	up_down	0.745812
Gpr56	1	up_down	0.836481
Got1	6	up_down	0.376909
Gm3839	6	up_down	0.522365
Gm129	6	up_down	0.507973
Gal3st1	1	up_down	0.334283
Gadd45b	6	up_down	0.691036
Gabbr1	6	up_down	0.40019
G6pc	10	up_down	0.309206
Fuca2	10	up_down	0.477822
Fst	10	up_down	0.395475
Fosl2	10	up_down	0.323907
Fos	1	up_down	0.837154
Fmo3	6	up_down	0.542498
Fgf21	6	up_down	0.37774
Fam222a	10	up_down	0.361156
Fam134b	1	up_down	0.439466
Errfi1	10	up_down	0.416749
Eif4ebp3	6	up_down	0.331938
Eif4b	6	up_down	0.771072
E030018B13Rik	6	up_down	0.365907
Dirc2	10	up_down	0.316963
Des	1	up_down	0.432835
Dcaf6	6	up_down	0.532769
D19Ertd737e	6	up_down	0.542846
Cytip	1	up_down	0.324505
Cyp3a13	1	up_down	0.390297
Cyp17a1	10	up_down	0.384335
Cxcr4	1	up_down	0.468915
Cux2	6	up_down	0.349407
Ctsl	1	up_down	0.470018
Ctgf	1	up_down	0.677679
Crebrf	1	up_down	0.327759
Cpsf4l	1	up_down	0.465475
Col1a1	10	up_down	0.442293
Cln6	10	up_down	0.772963
Cirbp	6	up_down	0.316181
Cecr2	10	up_down	0.300903
Cebpb	10	up_down	0.31497
Cdkn1a	10	up_down	0.554516
Cdip1	1	up_down	0.388669
Cd300lf	10	up_down	0.634498
Cd163	10	up_down	0.322869
Ccng2	10	up_down	0.484979
Ccdc148	1	up_down	0.465299
Calcoco1	1	up_down	0.695137
Cadm4	10	up_down	0.400811
C330013J21Rik	1	up_down	0.301917
Btg1	10	up_down	0.512337
Btbd19	6	up_down	0.3167
Btbd11	1	up_down	0.35903
Brap	6	up_down	0.368353
Bmper	10	up_down	0.836572
Bmf	10	up_down	0.350505
Arl4d	10	up_down	0.345979
Arl13b	1	up_down	0.533143
Arid5a	10	up_down	0.331353
Arhgef26	10	up_down	0.419788
Aim1	10	up_down	0.332176
Agpat9	1	up_down	0.498617
Adrb3	1	up_down	0.508207
Adra1a	1	up_down	0.334748
Acpp	10	up_down	0.346997
Acmsd	10	up_down	0.604357
Accs	6	up_down	0.44313
Abca6	6	up_down	0.396896
Aass	6	up_down	0.323426
AA986860	1	up_down	0.33242
8430419L09Rik	10	up_down	0.30259
4933426M11Rik	10	up_down	0.615391
3110043O21Rik	10	up_down	0.479213
2410131K14Rik	1	up_down	0.328606
1810055G02Rik	1	up_down	0.340589
1810046K07Rik	6	up_down	0.590016

## Sheet: down_up clusters_474 mRNAs 
mRNA	Protein_cluster	Cluster type	MEM.SHIP
Zranb2	11	down_up	0.737385
Zmym6	11	down_up	0.313414
Zfp955a	11	down_up	0.342501
Zfp931	3	down_up	0.813875
Zfp9	4	down_up	0.791841
Zfp605	3	down_up	0.652306
Zfp579	11	down_up	0.319225
Zfp563	11	down_up	0.33098
Zfp341	3	down_up	0.341597
Zfp324	3	down_up	0.6607
Zfp322a	3	down_up	0.347214
Zfp109	3	down_up	0.348917
Zfp101	2	down_up	0.347966
Zbtb45	3	down_up	0.401674
Xrcc6bp1	3	down_up	0.457053
Xpo1	11	down_up	0.402184
Wrb	3	down_up	0.392569
Wls	2	down_up	0.449551
Wfs1	4	down_up	0.350016
Wfdc1	5	down_up	0.328973
Wdr76	2	down_up	0.411555
Wdr5b	3	down_up	0.465442
Wdr12	4	down_up	0.411102
Vegfb	11	down_up	0.600027
Utp14b	2	down_up	0.628337
Usp48	3	down_up	0.482905
Unkl	4	down_up	0.359913
Ugt2b37	11	down_up	0.710487
Ugt2b1	3	down_up	0.349508
Ubqln4	4	down_up	0.35901
Ubfd1	3	down_up	0.346286
Uba6	3	down_up	0.441849
Txlna	11	down_up	0.727578
Tubb5	11	down_up	0.371593
Tubb4b	11	down_up	0.329674
Tubb2a	5	down_up	0.392243
Tuba1b	2	down_up	0.341645
Tuba1a	2	down_up	0.620522
Ttll12	5	down_up	0.35569
Tssc4	11	down_up	0.374981
Tspyl2	4	down_up	0.746773
Trmt61a	4	down_up	0.631277
Trmt6	4	down_up	0.50899
Trmt10a	3	down_up	0.788651
Trim65	3	down_up	0.65025
Trim14	3	down_up	0.360702
Traf7	3	down_up	0.461127
Traf5	3	down_up	0.702967
Tra2a	3	down_up	0.663455
Tppp	11	down_up	0.77758
Tpm1	2	down_up	0.526662
Tnip1	5	down_up	0.342528
Tnfaip8l1	4	down_up	0.343714
Tmem50b	3	down_up	0.305644
Tmem41b	3	down_up	0.764495
Tmem39a	3	down_up	0.806736
Tmem258	5	down_up	0.573407
Tmed3	3	down_up	0.303462
Tle2	4	down_up	0.578622
Tjp3	3	down_up	0.850539
Tiam2	2	down_up	0.443296
Thrb	4	down_up	0.778557
Tgm1	2	down_up	0.817473
Tgfb1i1	5	down_up	0.78521
Tfg	4	down_up	0.396184
Tdp1	4	down_up	0.323054
Tcf21	3	down_up	0.517862
Tbcb	11	down_up	0.458475
Tbc1d25	3	down_up	0.314172
Tars2	5	down_up	0.55618
Tada3	11	down_up	0.50447
Tab1	3	down_up	0.356674
Syvn1	4	down_up	0.660595
Synj2	11	down_up	0.322027
Ston2	11	down_up	0.309975
Stip1	4	down_up	0.408516
Stat1	5	down_up	0.347804
Srp54b	4	down_up	0.413766
Srms	2	down_up	0.305706
Srm	4	down_up	0.558164
Sqle	2	down_up	0.434607
Spsb4	11	down_up	0.404621
Spcs2	5	down_up	0.448193
Spc25	5	down_up	0.38076
Spata22	5	down_up	0.498462
Sowahb	2	down_up	0.347342
Sort1	2	down_up	0.838144
Snupn	11	down_up	0.339232
Snrpd1	3	down_up	0.378187
Snapc1	11	down_up	0.672392
Smyd2	4	down_up	0.360752
Smarcb1	3	down_up	0.458013
Slco3a1	11	down_up	0.499648
Slc39a10	11	down_up	0.303578
Slc30a10	2	down_up	0.8428
Slc26a10	4	down_up	0.338647
Slc25a35	3	down_up	0.646568
Slc22a30	11	down_up	0.340248
Slc22a28	5	down_up	0.564547
Slc17a9	11	down_up	0.310987
Slc16a6	5	down_up	0.728151
Skp2	11	down_up	0.359006
Ska2	2	down_up	0.680869
Sipa1l2	4	down_up	0.315803
Serpine2	5	down_up	0.312619
Serpina6	4	down_up	0.422719
Serpina12	2	down_up	0.391242
Senp7	11	down_up	0.410587
Selenbp2	2	down_up	0.355804
Sel1l3	11	down_up	0.33464
Sel1l	4	down_up	0.380733
Sec61g	2	down_up	0.361564
Sec23b	3	down_up	0.503179
Sec22b	11	down_up	0.725475
Sdr9c7	5	down_up	0.30984
Sdf2l1	11	down_up	0.437469
Scfd1	11	down_up	0.710799
Sc4mol	2	down_up	0.369158
Samd9l	5	down_up	0.355963
Rsl1	2	down_up	0.309588
Rpn1	5	down_up	0.796466
Ror1	2	down_up	0.331414
Rnf31	3	down_up	0.315883
Rnf213	5	down_up	0.477127
Rgs3	3	down_up	0.406166
Rdm1	3	down_up	0.368852
Rccd1	11	down_up	0.597099
Rbm10	4	down_up	0.321245
Rarb	4	down_up	0.509819
Rap2a	4	down_up	0.541538
Rad50	2	down_up	0.305025
Rabl6	3	down_up	0.380321
Rabl2	11	down_up	0.802724
Rab40b	2	down_up	0.777025
Rab3a	4	down_up	0.387148
Purg	4	down_up	0.334408
Ptcd2	4	down_up	0.452059
Psph	2	down_up	0.351231
Psmb9	5	down_up	0.334002
Prss36	3	down_up	0.310051
Prrc1	3	down_up	0.350292
Prpsap2	11	down_up	0.371959
Prmt3	3	down_up	0.309893
Prim1	2	down_up	0.402895
Prelp	2	down_up	0.327247
Preb	3	down_up	0.718342
Pqlc1	4	down_up	0.399247
Ppp1r3b	3	down_up	0.642201
Ppcs	4	down_up	0.433875
Ppcdc	3	down_up	0.379265
Ppapdc1b	4	down_up	0.637941
Polr3g	11	down_up	0.365785
Polr2h	4	down_up	0.445591
Polr1e	3	down_up	0.351812
Pm20d2	11	down_up	0.434894
Plod3	2	down_up	0.440133
Piga	3	down_up	0.753799
Phldb2	5	down_up	0.656524
Phf11b	2	down_up	0.421503
Pgp	2	down_up	0.306543
Pfkfb3	5	down_up	0.424772
Per2	4	down_up	0.736599
Pea15a	2	down_up	0.325883
Pdzk1	11	down_up	0.690243
Pdilt	4	down_up	0.348096
Pdia6	5	down_up	0.379903
Pdia4	11	down_up	0.331903
Pdia3	11	down_up	0.371119
Pde12	3	down_up	0.709706
Pcsk9	2	down_up	0.398602
Pcp4l1	4	down_up	0.432727
Parp1	3	down_up	0.577669
Paqr9	3	down_up	0.624616
Papss1	2	down_up	0.398822
Papd7	4	down_up	0.303153
Palld	3	down_up	0.408376
P4ha1	11	down_up	0.534383
Ostc	5	down_up	0.310149
Osbpl8	4	down_up	0.79072
Osbp	4	down_up	0.354569
Opa3	3	down_up	0.428165
Onecut2	4	down_up	0.464918
Olfml1	3	down_up	0.317745
Oasl1	11	down_up	0.801546
Nup35	11	down_up	0.661304
Nup205	5	down_up	0.399767
Nudt7	11	down_up	0.38033
Nthl1	3	down_up	0.323408
Nrep	4	down_up	0.605726
Nr2c2ap	4	down_up	0.414553
Nol11	3	down_up	0.542179
Noa1	4	down_up	0.367658
Nme6	11	down_up	0.737771
Nhsl1	4	down_up	0.380753
Nhlrc1	3	down_up	0.628401
Ngf	2	down_up	0.372667
Nfatc2ip	2	down_up	0.518147
Neil1	5	down_up	0.54524
Ndufaf5	2	down_up	0.302078
Ncbp2	11	down_up	0.833713
Nans	5	down_up	0.312259
Nabp1	3	down_up	0.355621
Naa16	4	down_up	0.777516
Myef2	2	down_up	0.53972
Mvk	2	down_up	0.358614
Mvd	5	down_up	0.355428
Mup6	3	down_up	0.416242
Mup21	3	down_up	0.327484
Mup20	4	down_up	0.381715
Mup17	3	down_up	0.309018
Mup16	2	down_up	0.610524
Ms4a4c	2	down_up	0.314297
Mrps6	11	down_up	0.475785
Mrps27	11	down_up	0.390297
Morf4l2	11	down_up	0.67644
Mogs	11	down_up	0.367017
Mmp15	11	down_up	0.555708
Mmaa	11	down_up	0.361482
Mlxipl	11	down_up	0.439294
Mlx	3	down_up	0.375045
Mlh1	11	down_up	0.824855
Mlec	11	down_up	0.313891
Mitf	4	down_up	0.4231
Mis12	11	down_up	0.416375
Mgme1	11	down_up	0.513211
Mettl1	3	down_up	0.485778
Mest	5	down_up	0.745935
Mesdc2	4	down_up	0.782396
Med24	11	down_up	0.310609
Mcph1	4	down_up	0.731415
Mblac2	3	down_up	0.537364
Marcksl1	5	down_up	0.394371
Map3k4	5	down_up	0.467501
Mal2	11	down_up	0.468326
Magt1	3	down_up	0.320262
Maged2	2	down_up	0.378072
Lzic	11	down_up	0.39464
Lyrm7	3	down_up	0.526033
Ly6a	2	down_up	0.324165
Lrrc59	11	down_up	0.468399
Lins	3	down_up	0.305456
Lin37	11	down_up	0.612944
Lgr5	11	down_up	0.649061
Krit1	4	down_up	0.413665
Klhl8	11	down_up	0.476697
Klhl36	2	down_up	0.58494
Klhdc7a	11	down_up	0.500214
Keg1	3	down_up	0.398621
Kdelr2	3	down_up	0.50531
Kdelc2	5	down_up	0.542609
Kctd2	4	down_up	0.329952
Kank2	3	down_up	0.429719
Isoc2b	3	down_up	0.437832
Isg15	5	down_up	0.792696
Irgm1	11	down_up	0.634892
Irf7	2	down_up	0.312735
Ints3	11	down_up	0.469114
Ints2	3	down_up	0.402813
Inhbc	11	down_up	0.425386
Ihh	2	down_up	0.581486
Igtp	11	down_up	0.370603
Ift172	11	down_up	0.502073
Ifit2	2	down_up	0.307509
Ifi44	2	down_up	0.458538
Ica1	2	down_up	0.324771
Hyou1	3	down_up	0.541404
Hspe1	3	down_up	0.708276
Hspb1	11	down_up	0.349562
Hspa5	4	down_up	0.355515
Hspa1b	4	down_up	0.309419
Hsd3b5	11	down_up	0.392209
Homer2	3	down_up	0.399965
Hnrnpa3	4	down_up	0.558792
Hn1l	5	down_up	0.332959
Hmgcs1	2	down_up	0.843149
Hmgcr	2	down_up	0.505829
Hist1h4i	2	down_up	0.351838
Hist1h2be	2	down_up	0.43574
Hid1	2	down_up	0.398636
Hic1	4	down_up	0.799401
Hes6	11	down_up	0.336869
Hdhd3	3	down_up	0.452381
Hddc3	3	down_up	0.413034
Hcfc2	4	down_up	0.510593
Hao1	5	down_up	0.374988
Gtpbp8	3	down_up	0.373477
Gtf3c5	11	down_up	0.686256
Gtf2h2	4	down_up	0.390338
Gtf2f1	3	down_up	0.720683
Gstm3	5	down_up	0.755819
Gsta4	3	down_up	0.571949
Gsap	5	down_up	0.498225
Gpx6	4	down_up	0.32749
Gpr98	3	down_up	0.618561
Gpr125	3	down_up	0.375691
Gpn1	11	down_up	0.393017
Gpam	5	down_up	0.821045
Golga1	4	down_up	0.314912
Gng11	2	down_up	0.368344
Gmppb	11	down_up	0.364637
Gm8991	11	down_up	0.804451
Gm8325	3	down_up	0.366001
Gm6484	3	down_up	0.399771
Gm5422	4	down_up	0.315514
Gm14322	3	down_up	0.525532
Gm11007	2	down_up	0.704424
Gm10033	4	down_up	0.305942
Gimap9	2	down_up	0.76012
Ggcx	5	down_up	0.56277
Gfpt1	3	down_up	0.484609
Gclc	3	down_up	0.339008
Gck	11	down_up	0.466091
Gcat	5	down_up	0.33011
Gbp9	2	down_up	0.594327
Gbp10	5	down_up	0.43188
Gale	5	down_up	0.334924
Gadd45a	5	down_up	0.629004
Fzd7	4	down_up	0.485505
Fubp1	4	down_up	0.31151
Foxa1	3	down_up	0.343397
Fmn1	2	down_up	0.484704
Flywch2	11	down_up	0.391333
Fkbp4	3	down_up	0.391731
Ficd	4	down_up	0.305319
Fgfr3	5	down_up	0.689357
Fen1	5	down_up	0.5585
Fdps	2	down_up	0.546185
Fastkd5	11	down_up	0.320045
Fasn	2	down_up	0.767152
Fam98a	11	down_up	0.747585
Fam185a	11	down_up	0.740453
Fam120c	11	down_up	0.383896
Fam120b	11	down_up	0.336118
Fam107b	4	down_up	0.315965
Fads1	2	down_up	0.304134
Exo5	11	down_up	0.412786
Etv5	5	down_up	0.461714
Ero1lb	11	down_up	0.482746
Epb4.1l1	5	down_up	0.386711
Eif2ak3	3	down_up	0.749402
Ehd4	5	down_up	0.360206
Egln3	3	down_up	0.352604
Echdc1	2	down_up	0.396961
Ears2	3	down_up	0.842314
E2f8	2	down_up	0.314022
Dynll1	5	down_up	0.619505
Dusp19	5	down_up	0.657923
Dusp10	11	down_up	0.641015
Dtx3l	3	down_up	0.322707
Dpt	2	down_up	0.827971
Dock8	11	down_up	0.43155
Dnajc3	11	down_up	0.436217
Dnajb2	3	down_up	0.442726
Dnaja4	11	down_up	0.318617
Dhx58	5	down_up	0.331198
Dhx29	11	down_up	0.377703
Dexi	5	down_up	0.576036
Derl3	11	down_up	0.328927
Depdc7	11	down_up	0.543024
Ddx58	5	down_up	0.571397
Ddx55	3	down_up	0.353409
Ddx18	4	down_up	0.553254
Ddx11	2	down_up	0.402779
Ddost	5	down_up	0.812499
Ddc	4	down_up	0.818799
Dclk3	11	down_up	0.306244
Dck	2	down_up	0.349594
Dars2	5	down_up	0.523572
Dapk3	11	down_up	0.709282
D6Wsu163e	11	down_up	0.330126
D130043K22Rik	11	down_up	0.433696
Cyp51	2	down_up	0.320379
Cyp4f14	11	down_up	0.324636
Cyp4a12a	4	down_up	0.375061
Cyp2u1	11	down_up	0.316052
Cyp2c70	2	down_up	0.316228
Cyp2c67	3	down_up	0.396711
Cyp2c55	2	down_up	0.331188
Cyp2c40	11	down_up	0.44414
Cyp2c29	3	down_up	0.386998
Cyb5r1	2	down_up	0.301056
Cyb5b	5	down_up	0.315473
Cxcl9	2	down_up	0.381982
Cstf3	11	down_up	0.496998
Csf1	3	down_up	0.40964
Creld1	3	down_up	0.414692
Copg1	11	down_up	0.385353
Comt	2	down_up	0.497195
Coil	11	down_up	0.672426
Cmtm6	2	down_up	0.558707
Cml5	11	down_up	0.348653
Clec2h	4	down_up	0.405639
Cldn5	3	down_up	0.684658
Cks1b	4	down_up	0.454826
Chid1	2	down_up	0.565728
Cgref1	5	down_up	0.445119
Ces2e	5	down_up	0.507571
Cenpj	2	down_up	0.751463
Cenpc1	11	down_up	0.573162
Cela1	2	down_up	0.758675
Cdk2ap2	3	down_up	0.746828
Cdh1	5	down_up	0.39081
Cdc42ep3	3	down_up	0.385751
Cd274	5	down_up	0.411503
Cct3	4	down_up	0.45392
Ccl9	2	down_up	0.339182
Ccl25	3	down_up	0.491807
Ccdc66	11	down_up	0.36779
Ccdc61	11	down_up	0.378012
Ccdc157	3	down_up	0.413547
Ccdc126	11	down_up	0.309641
Cav1	11	down_up	0.37689
Car3	3	down_up	0.31021
Car2	3	down_up	0.584611
Car1	11	down_up	0.362205
Calr	11	down_up	0.628227
Cad	3	down_up	0.464024
Cacybp	4	down_up	0.521848
Cacfd1	3	down_up	0.424487
Btbd10	3	down_up	0.407365
Bst2	2	down_up	0.47449
Bms1	3	down_up	0.327603
Bcs1l	11	down_up	0.358376
Bco2	11	down_up	0.440477
Bcar3	3	down_up	0.390393
BC096441	3	down_up	0.770624
BC029214	11	down_up	0.456484
BC026590	4	down_up	0.34653
BC024978	11	down_up	0.34953
Bank1	2	down_up	0.417793
B3galnt2	11	down_up	0.54083
Azi1	3	down_up	0.386127
Atxn1	3	down_up	0.335712
Atf6b	3	down_up	0.460009
Asph	11	down_up	0.509925
Asb2	5	down_up	0.461005
Asap3	2	down_up	0.555977
Arrdc3	3	down_up	0.622112
Armcx3	5	down_up	0.544788
Armcx1	2	down_up	0.493325
Armc6	3	down_up	0.300836
Arfgap3	4	down_up	0.333342
Apol9a	3	down_up	0.430734
Anks4b	11	down_up	0.504285
Ankrd9	2	down_up	0.340338
Ampd2	4	down_up	0.37147
Alg6	5	down_up	0.390367
Aldh1a7	2	down_up	0.373719
Alad	3	down_up	0.754871
Akap17b	3	down_up	0.313381
Ajuba	11	down_up	0.492855
AI597468	5	down_up	0.825033
Ahsa2	3	down_up	0.318921
Ahsa1	4	down_up	0.527354
Ahcyl2	5	down_up	0.315972
Adra2b	3	down_up	0.469336
Adra1b	2	down_up	0.399253
Adh6-ps1	11	down_up	0.330593
Adh4	3	down_up	0.53306
Adh1	4	down_up	0.470669
Actg1	11	down_up	0.322575
Acsl3	2	down_up	0.394235
Acly	2	down_up	0.352419
Acat2	2	down_up	0.559118
Acad12	4	down_up	0.819851
Abhd8	2	down_up	0.606305
A830080D01Rik	11	down_up	0.424881
A630007B06Rik	4	down_up	0.326411
5033430I15Rik	5	down_up	0.408654
4931414P19Rik	4	down_up	0.348732
4930402H24Rik	5	down_up	0.340306
2700029M09Rik	5	down_up	0.32402
44815	5	down_up	0.519651
44808	11	down_up	0.561381
