# Supplementary material for: Hepatic gene expression profiles during fed–fasted–refed state in mice
Source: Front Genet. 2023 Mar 3;14:1145769. doi: 10.3389/fgene.2023.1145769 (PMC10020372; doi:10.3389/fgene.2023.1145769)
Supplement: Supplementary file 4 [file DataSheet5.XLSX]

## Sheet: 415 miRNA-mRNA Pairs
miRNA	Target	Score	Energy
mmu-miR-5615-5p	Trim65	477	-67.74
mmu-miR-novel-chr2_17679	Ubfd1	467	-69.38
mmu-miR-5615-5p	Synj2	456	-73.69
mmu-miR-669o-5p	Onecut2	439	-65.44
mmu-miR-novel-chr19_16777	Mmp15	322	-53.88
mmu-miR-novel-chr2_17679	Preb	314	-44.05
mmu-miR-296-5p	Ubqln4	313	-58.75
mmu-miR-novel-chr19_16777	Accs	312	-49.34
mmu-miR-novel-chr19_16777	Ccdc148	310	-45.08
mmu-miR-669o-5p	Ppargc1a	307	-41.14
mmu-miR-200b-5p	Homer2	305	-49.79
mmu-miR-novel-chr19_16777	Wdr12	304	-53.24
mmu-miR-novel-chr6_26186	Tiam2	303	-46.32
mmu-miR-novel-chr19_16777	Sulf2	302	-47.6
mmu-miR-377-3p	Zfp101	301	-42.12
mmu-miR-novel-chr19_16777	Ajuba	300	-48.19
mmu-miR-novel-chr19_16777	Tgfb1i1	298	-46.41
mmu-miR-novel-chr2_17679	Nrbp2	296	-43.56
mmu-miR-200b-5p	Paqr9	294	-43.9
mmu-miR-novel-chr19_16777	Fam98a	292	-50.74
mmu-miR-296-5p	Mmp15	290	-47.65
mmu-miR-novel-chr6_26186	Spcs2	290	-47.66
mmu-miR-296-5p	Synj2	289	-42.66
mmu-miR-novel-chr2_17679	D130043K22Rik	289	-46.12
mmu-miR-novel-chr2_17679	Lyrm7	289	-40.96
mmu-miR-200b-5p	Trim65	288	-48.91
mmu-miR-296-5p	Zfp629	288	-54.77
mmu-miR-296-5p	Ankrd9	288	-53.81
mmu-miR-296-5p	Ccdc61	287	-46.91
mmu-miR-novel-chr2_17679	Il1r1	287	-44.43
mmu-miR-200b-5p	Klhdc7a	284	-41.5
mmu-miR-200b-5p	Slc25a22	283	-45.11
mmu-miR-novel-chr6_26186	Usp48	283	-52.02
mmu-miR-669o-5p	Cux2	181	-23.02
mmu-miR-669o-5p	Hal	177	-24.49
mmu-miR-novel-chr11_5509	Lrrc59	177	-23.08
mmu-miR-377-3p	Zhx3	172	-20.02
mmu-miR-377-3p	Tgfb1i1	171	-25.86
mmu-miR-novel-chr10_2630	Naa16	171	-21.32
mmu-miR-377-3p	P4ha1	170	-23.65
mmu-miR-377-3p	Prmt3	168	-20.79
mmu-miR-novel-chr2_17679	Cyp4a12a	167	-26.03
mmu-miR-669o-5p	Ppargc1a	166	-20.83
mmu-miR-6972-3p	Ska2	166	-26.09
mmu-miR-novel-chr2_17679	Gpn1	166	-23.39
mmu-miR-novel-chr6_26186	Setd7	166	-23.08
mmu-miR-novel-chr6_26186	Mmaa	166	-24.06
mmu-miR-novel-chr6_26186	Ajuba	166	-22.79
mmu-miR-5615-5p	Zhx3	165	-20.32
mmu-miR-6972-3p	Hyou1	165	-22.53
mmu-miR-novel-chr2_17679	Txnip	165	-25.59
mmu-miR-5615-5p	Pgp	164	-24.36
mmu-miR-5615-5p	Btbd11	164	-25.66
mmu-miR-novel-chr19_16777	Acsl3	164	-21.71
mmu-miR-novel-chr19_16777	Ubash3b	164	-25.05
mmu-miR-novel-chr2_17679	Gsap	164	-25.97
mmu-miR-novel-chr6_26186	Magt1	164	-20.51
mmu-miR-669o-5p	Sdf2l1	163	-20.05
mmu-miR-669o-5p	Zhx3	163	-21.95
mmu-miR-novel-chr19_16777	Paqr9	163	-23.11
mmu-miR-669o-5p	Cav1	162	-20.73
mmu-miR-novel-chr6_26186	Cytip	162	-22.82
mmu-miR-novel-chr6_26186	Des	162	-24.85
mmu-miR-novel-chr6_26186	Wdr76	162	-20.34
mmu-miR-296-5p	Mgme1	161	-33.82
mmu-miR-377-3p	Klhl24	161	-22.29
mmu-miR-669o-5p	Cmtm6	161	-21.92
mmu-miR-6972-3p	BC024978	161	-24.95
mmu-miR-novel-chr19_16777	Nol11	161	-27.99
mmu-miR-novel-chr19_16777	Zfp9	161	-27.99
mmu-miR-novel-chr6_26186	Ston2	161	-22.57
mmu-miR-200b-5p	Naa16	160	-22.84
mmu-miR-200b-5p	Btbd10	160	-21.05
mmu-miR-5615-5p	Copg1	160	-24.65
mmu-miR-5615-5p	Zkscan14	160	-21.52
mmu-miR-novel-chr10_2630	Zhx3	160	-20.72
mmu-miR-novel-chr19_16777	Slc25a35	160	-23.8
mmu-miR-novel-chr19_16777	Pnpla2	160	-27.23
mmu-miR-novel-chr2_17679	Etv5	160	-25.72
mmu-miR-novel-chr6_26186	Cd274	160	-25.29
mmu-miR-novel-chr10_2630	Anks4b	159	-24.16
mmu-miR-novel-chr16_13389	Sel1l	159	-21.66
mmu-miR-novel-chr19_16777	Ttll12	159	-21.84
mmu-miR-novel-chr19_16777	Magt1	159	-26.06
mmu-miR-novel-chr19_16777	Nabp1	159	-25.95
mmu-miR-novel-chr19_16777	Tra2a	159	-23.32
mmu-miR-novel-chr2_17679	Mlec	159	-20.75
mmu-miR-novel-chr2_17679	Preb	159	-21.72
mmu-miR-296-5p	Rgs3	158	-23.8
mmu-miR-5615-5p	Hmgcr	158	-22.56
mmu-miR-669o-5p	Tab2	158	-20.94
mmu-miR-novel-chr19_16777	Ppp1r3b	158	-23.35
mmu-miR-novel-chr19_16777	Hic1	158	-23.89
mmu-miR-novel-chr19_16777	Tmem41b	158	-25.55
mmu-miR-novel-chr2_17679	Sun2	158	-28.47
mmu-miR-novel-chr6_26186	Adra2b	158	-20.83
mmu-miR-novel-chr6_26186	Utp14b	158	-22.94
mmu-miR-novel-chr6_26186	Cecr2	158	-26.15
mmu-miR-6972-3p	Itgb3	157	-20.39
mmu-miR-6972-3p	Fzd7	157	-20.69
mmu-miR-novel-chr19_16777	Ccl9	157	-22.16
mmu-miR-novel-chr19_16777	Acmsd	157	-25.57
mmu-miR-novel-chr19_16777	Wdr76	157	-23.62
mmu-miR-novel-chr19_16777	Tars2	157	-26.83
mmu-miR-novel-chr19_16777	Ccdc126	157	-22.45
mmu-miR-novel-chr2_17679	Btg1	157	-22.4
mmu-miR-novel-chr2_17679	Gpam	157	-24.09
mmu-miR-novel-chr2_17679	Ddx11	157	-21.46
mmu-miR-5615-5p	Zfp563	156	-23.3
mmu-miR-5615-5p	Tiam2	156	-24.57
mmu-miR-669o-5p	Thrb	156	-22.82
mmu-miR-669o-5p	Mmaa	156	-23.45
mmu-miR-novel-chr10_2630	Zfp955a	156	-21.52
mmu-miR-novel-chr19_16777	Sdr9c7	156	-21.77
mmu-miR-novel-chr19_16777	Ctsl	156	-23.68
mmu-miR-novel-chr2_17679	Stat1	156	-20.46
mmu-miR-novel-chr2_17679	Adra2b	156	-21.92
mmu-miR-novel-chr2_17679	Brap	156	-21.59
mmu-miR-novel-chr2_17679	Hcfc2	156	-23.63
mmu-miR-200b-5p	Polg2	155	-21.99
mmu-miR-5615-5p	Preb	155	-26.76
mmu-miR-5615-5p	Gm10033	155	-20.86
mmu-miR-669o-5p	Il1r1	155	-20.07
mmu-miR-669o-5p	Nabp1	155	-21.13
mmu-miR-novel-chr19_16777	Chid1	155	-24
mmu-miR-novel-chr19_16777	Irgm1	155	-23.79
mmu-miR-novel-chr19_16777	Ccdc148	155	-23.79
mmu-miR-novel-chr19_16777	Cxcl9	155	-23.45
mmu-miR-novel-chr2_17679	Trmt10a	155	-21.93
mmu-miR-novel-chr2_17679	Arid5a	155	-23.69
mmu-miR-novel-chr6_26186	Skp2	155	-20.88
mmu-miR-296-5p	Pfkfb3	154	-23.44
mmu-miR-5615-5p	Rcsd1	154	-23.53
mmu-miR-669o-5p	Gm10033	154	-20.72
mmu-miR-669o-5p	Mlxipl	154	-21.84
mmu-miR-novel-chr19_16777	Setd7	154	-27.04
mmu-miR-novel-chr19_16777	Des	154	-23.36
mmu-miR-novel-chr19_16777	Tab1	154	-20.42
mmu-miR-novel-chr2_17679	Lmbr1l	154	-21.24
mmu-miR-novel-chr2_17679	Prrc1	154	-23.27
mmu-miR-novel-chr2_17679	Arfgap3	154	-24.05
mmu-miR-novel-chr6_26186	Cacfd1	154	-22.44
mmu-miR-novel-chr6_26186	Arid5a	154	-32.89
mmu-miR-novel-chr6_26186	Papss1	154	-21.19
mmu-miR-novel-chr6_26186	Trim14	154	-26.87
mmu-miR-novel-chr6_26186	Onecut2	154	-21.98
mmu-miR-296-5p	Fosl2	153	-35.06
mmu-miR-296-5p	Utp14b	153	-33.34
mmu-miR-669o-5p	Sdr9c7	153	-24.63
mmu-miR-novel-chr2_17679	Piga	153	-22.61
mmu-miR-novel-chr6_26186	Rab30	153	-21.2
mmu-miR-novel-chr6_26186	Rnf125	153	-23.52
mmu-miR-novel-chr6_26186	Synj2	153	-20.45
mmu-miR-novel-chr6_26186	Cct3	153	-20.55
mmu-miR-200b-5p	Ror1	152	-20.56
mmu-miR-5615-5p	Srp54b	152	-22.07
mmu-miR-669o-5p	Nr4a1	152	-20.4
mmu-miR-novel-chr11_5509	Gfpt1	152	-20.28
mmu-miR-novel-chr19_16777	Mettl1	152	-22.97
mmu-miR-novel-chr19_16777	Slc25a34	152	-26.67
mmu-miR-novel-chr2_17679	Slc38a2	152	-22.5
mmu-miR-novel-chr2_17679	Nme6	152	-23.57
mmu-miR-novel-chr2_17679	Gcat	152	-22.14
mmu-miR-novel-chr6_26186	Igtp	152	-21.11
mmu-miR-200b-5p	Ubfd1	151	-21.61
mmu-miR-200b-5p	Ppcdc	151	-21.88
mmu-miR-296-5p	Cldn5	151	-27.25
mmu-miR-296-5p	Ggcx	151	-25.36
mmu-miR-377-3p	Col1a1	151	-20.32
mmu-miR-5615-5p	Cyp51	151	-29.71
mmu-miR-5615-5p	Gsap	151	-21.2
mmu-miR-5615-5p	Zfp322a	151	-21.51
mmu-miR-669o-5p	Gtpbp8	151	-21.49
mmu-miR-6972-3p	Tmem41b	151	-21.39
mmu-miR-novel-chr10_2630	Foxa1	151	-21.95
mmu-miR-novel-chr10_2630	Gsap	151	-23.74
mmu-miR-novel-chr11_5509	Rab30	151	-20.22
mmu-miR-novel-chr16_13389	Tars2	151	-20.03
mmu-miR-novel-chr19_16777	Rgs3	151	-20.51
mmu-miR-novel-chr19_16777	Polr1e	151	-21.63
mmu-miR-novel-chr19_16777	Cyp2c29	151	-20.66
mmu-miR-novel-chr2_17679	Dusp10	151	-20.18
mmu-miR-novel-chr2_17679	Ddx55	151	-25.38
mmu-miR-novel-chr6_26186	Trp53inp1	151	-20.96
mmu-miR-novel-chr6_26186	Pdia3	151	-20.06
mmu-miR-novel-chr6_26186	Fubp1	151	-21.39
mmu-miR-novel-chr6_26186	Dnajb2	151	-21.7
mmu-miR-200b-5p	Sel1l	150	-21.45
mmu-miR-200b-5p	Fam107b	150	-21.45
mmu-miR-200b-5p	Rpn1	150	-25.82
mmu-miR-200b-5p	Cacfd1	150	-22.54
mmu-miR-296-5p	Slc25a22	150	-23.57
mmu-miR-377-3p	Txnip	150	-20.52
mmu-miR-5615-5p	Ddx11	150	-20.44
mmu-miR-669o-5p	Mafb	150	-20.22
mmu-miR-6972-3p	Tiam2	150	-20.43
mmu-miR-novel-chr10_2630	Adra1a	150	-21.22
mmu-miR-novel-chr10_2630	Crebrf	150	-23.15
mmu-miR-novel-chr19_16777	Sorl1	150	-20.45
mmu-miR-novel-chr19_16777	D130043K22Rik	150	-21.04
mmu-miR-novel-chr19_16777	Trim65	150	-20.91
mmu-miR-novel-chr2_17679	Unkl	150	-29.87
mmu-miR-novel-chr2_17679	Zhx3	150	-20.41
mmu-miR-novel-chr6_26186	Btg1	150	-21.17
mmu-miR-novel-chr6_26186	Cux2	150	-22.12
mmu-miR-200b-5p	Acad12	149	-28.14
mmu-miR-200b-5p	Gpam	149	-24.32
mmu-miR-296-5p	B3galnt2	149	-30.39
mmu-miR-296-5p	Ip6k2	149	-21.93
mmu-miR-296-5p	B3galnt2	149	-29.42
mmu-miR-669o-5p	Fmn1	149	-22.84
mmu-miR-novel-chr19_16777	Mitf	149	-21.25
mmu-miR-novel-chr2_17679	Ints3	149	-24.29
mmu-miR-novel-chr2_17679	Ampd2	149	-20.39
mmu-miR-novel-chr2_17679	Actg1	149	-22.41
mmu-miR-novel-chr2_17679	Opa3	149	-25.92
mmu-miR-novel-chr2_17679	Dnajb2	149	-20.17
mmu-miR-novel-chr6_26186	Hmgcr	149	-24.26
mmu-miR-novel-chr6_26186	Gtpbp8	149	-22.61
mmu-miR-novel-chr6_26186	Mt1	149	-22.44
mmu-miR-200b-5p	Tmem87b	148	-22.57
mmu-miR-296-5p	Hmgcr	148	-22.34
mmu-miR-296-5p	Golga1	148	-20.7
mmu-miR-296-5p	Adra1b	148	-23.7
mmu-miR-296-5p	Onecut2	148	-23.49
mmu-miR-296-5p	Fads1	148	-21.51
mmu-miR-5615-5p	Mcph1	148	-20.43
mmu-miR-669o-5p	Slc39a10	148	-23.36
mmu-miR-novel-chr19_16777	Polg2	148	-25.9
mmu-miR-novel-chr2_17679	Naa16	148	-21.6
mmu-miR-novel-chr2_17679	Tab1	148	-20.16
mmu-miR-novel-chr2_17679	Fgfr3	148	-31.03
mmu-miR-novel-chr2_17679	Fastkd5	148	-20.84
mmu-miR-novel-chr2_17679	Cux2	148	-22.9
mmu-miR-novel-chr2_17679	Lyrm7	148	-20.42
mmu-miR-novel-chr2_17679	Tars2	148	-22.12
mmu-miR-novel-chr6_26186	Fasn	148	-21.36
mmu-miR-200b-5p	D6Wsu163e	147	-24.46
mmu-miR-200b-5p	Sec22b	147	-20.46
mmu-miR-200b-5p	Onecut2	147	-22.18
mmu-miR-296-5p	Spsb4	147	-25.12
mmu-miR-5615-5p	Tmed3	147	-21.71
mmu-miR-6972-3p	Echdc1	147	-21
mmu-miR-6972-3p	Sel1l	147	-20.57
mmu-miR-novel-chr19_16777	Prelp	147	-23.87
mmu-miR-novel-chr19_16777	Nudt7	147	-22.45
mmu-miR-novel-chr2_17679	Txlna	147	-25.27
mmu-miR-novel-chr2_17679	Sort1	147	-26.99
mmu-miR-novel-chr6_26186	Spcs2	147	-26.79
mmu-miR-200b-5p	Trpc3	146	-21.32
mmu-miR-200b-5p	Ddx55	146	-21.68
mmu-miR-200b-5p	Stat1	146	-23.64
mmu-miR-296-5p	Cad	146	-21.81
mmu-miR-296-5p	Armc6	146	-24.14
mmu-miR-296-5p	Tmem41b	146	-22.01
mmu-miR-296-5p	Tspan9	146	-23.62
mmu-miR-296-5p	BC024978	146	-30.52
mmu-miR-296-5p	Ihh	146	-28.52
mmu-miR-5615-5p	Mmaa	146	-20.66
mmu-miR-5615-5p	Onecut2	146	-23.67
mmu-miR-6972-3p	Xpo1	146	-23.49
mmu-miR-novel-chr10_2630	Bmf	146	-23.88
mmu-miR-novel-chr19_16777	Unkl	146	-23.52
mmu-miR-novel-chr19_16777	Fst	146	-20.08
mmu-miR-novel-chr19_16777	Actg1	146	-26.19
mmu-miR-novel-chr2_17679	Acat2	146	-22.62
mmu-miR-novel-chr2_17679	Syvn1	146	-20.13
mmu-miR-novel-chr2_17679	Ppargc1a	146	-22.04
mmu-miR-novel-chr2_17679	Pde12	146	-20.98
mmu-miR-novel-chr6_26186	Gsap	146	-20.12
mmu-miR-296-5p	Nr4a1	145	-26.29
mmu-miR-296-5p	Keg1	145	-25.59
mmu-miR-296-5p	Btg1	145	-34.27
mmu-miR-296-5p	Lpin2	145	-20.25
mmu-miR-296-5p	Zhx3	145	-20.29
mmu-miR-296-5p	Klhl8	145	-20.09
mmu-miR-296-5p	Ica1	145	-21.39
mmu-miR-5615-5p	Lrrc59	145	-23.95
mmu-miR-5615-5p	Tmem88b	145	-22.51
mmu-miR-669o-5p	Ttll12	145	-23.32
mmu-miR-6972-3p	Tmem87b	145	-23.15
mmu-miR-novel-chr19_16777	Lzic	145	-21.21
mmu-miR-novel-chr19_16777	Slc7a2	145	-22.75
mmu-miR-novel-chr19_16777	Hid1	145	-21.13
mmu-miR-novel-chr19_16777	Ddx11	145	-24.3
mmu-miR-novel-chr2_17679	Copg1	145	-21.61
mmu-miR-novel-chr6_26186	Arid5a	145	-24.52
mmu-miR-novel-chr6_26186	Rgs1	145	-21.66
mmu-miR-200b-5p	Usp48	144	-26.39
mmu-miR-200b-5p	Rgs1	144	-23.38
mmu-miR-296-5p	Unkl	144	-25.2
mmu-miR-296-5p	Des	144	-27.58
mmu-miR-296-5p	Stat1	144	-28.23
mmu-miR-296-5p	Cux2	144	-22.08
mmu-miR-5615-5p	Adra1a	144	-21.25
mmu-miR-669o-5p	Mblac2	144	-20.63
mmu-miR-669o-5p	Lyrm7	144	-25.06
mmu-miR-novel-chr16_13389	Prmt3	144	-22.2
mmu-miR-novel-chr16_13389	Accs	144	-20.01
mmu-miR-novel-chr19_16777	Cadm4	144	-20.84
mmu-miR-novel-chr19_16777	Tpm1	144	-22.62
mmu-miR-novel-chr19_16777	Etv5	144	-27.94
mmu-miR-novel-chr2_17679	Osbpl8	144	-22.19
mmu-miR-novel-chr2_17679	Setdb2	144	-21.29
mmu-miR-novel-chr2_17679	BC024978	144	-30.37
mmu-miR-novel-chr6_26186	Egln3	144	-20.95
mmu-miR-novel-chr6_26186	Mitf	144	-21.36
mmu-miR-novel-chr6_26186	Acpp	144	-23.05
mmu-miR-novel-chr6_26186	Lpin1	144	-21.94
mmu-miR-200b-5p	Fosl2	143	-20.52
mmu-miR-200b-5p	Mup20	143	-20.98
mmu-miR-200b-5p	Zfp322a	143	-21.15
mmu-miR-200b-5p	Brap	143	-20.1
mmu-miR-200b-5p	Gpn1	143	-22.4
mmu-miR-200b-5p	Slc25a22	143	-23.6
mmu-miR-296-5p	Zkscan17	143	-22.39
mmu-miR-296-5p	Mt2	143	-25.94
mmu-miR-296-5p	Trmt61a	143	-30.2
mmu-miR-296-5p	Bmf	143	-25.92
mmu-miR-296-5p	Ubash3b	143	-22.86
mmu-miR-296-5p	Rabl2	143	-22.51
mmu-miR-377-3p	Irf7	143	-20.78
mmu-miR-5615-5p	Mis12	143	-20.46
mmu-miR-5615-5p	Ddx55	143	-24.81
mmu-miR-5615-5p	Rgs1	143	-21.83
mmu-miR-5615-5p	Slc26a10	143	-27.21
mmu-miR-669o-5p	Spcs2	143	-22.79
mmu-miR-669o-5p	Wdr12	143	-22.69
mmu-miR-669o-5p	Gpam	143	-20.35
mmu-miR-669o-5p	Synj2	143	-20.84
mmu-miR-669o-5p	Hmgcs1	143	-20.32
mmu-miR-6972-3p	Ddx55	143	-20.41
mmu-miR-novel-chr10_2630	Rpn1	143	-24.46
mmu-miR-novel-chr16_13389	Gabbr1	143	-20.2
mmu-miR-novel-chr19_16777	Synj2	143	-21.84
mmu-miR-novel-chr19_16777	Ccdc157	143	-25.65
mmu-miR-novel-chr6_26186	Homer2	143	-23.07
mmu-miR-novel-chr6_26186	Zfp101	143	-24.58
mmu-miR-200b-5p	Crebrf	142	-20.71
mmu-miR-296-5p	Lzic	142	-25.68
mmu-miR-296-5p	Fmn1	142	-31.2
mmu-miR-296-5p	Sort1	142	-36.25
mmu-miR-296-5p	Hal	142	-29.87
mmu-miR-377-3p	Sec61g	142	-22.35
mmu-miR-5615-5p	Ppp1r3b	142	-20.39
mmu-miR-669o-5p	Gbp9	142	-20.1
mmu-miR-6972-3p	Acad12	142	-28.5
mmu-miR-6972-3p	Mvd	142	-20.11
mmu-miR-novel-chr16_13389	Dnajb2	142	-21.41
mmu-miR-novel-chr16_13389	Onecut2	142	-22.59
mmu-miR-novel-chr19_16777	Slc25a22	142	-21.64
mmu-miR-novel-chr19_16777	Pik3ip1	142	-21.74
mmu-miR-novel-chr19_16777	Dnajb2	142	-20.42
mmu-miR-novel-chr2_17679	Car2	142	-28.3
mmu-miR-novel-chr2_17679	Ggcx	142	-21.43
mmu-miR-novel-chr2_17679	Fam98a	142	-28.67
mmu-miR-novel-chr6_26186	Slc38a2	142	-22.42
mmu-miR-novel-chr6_26186	Sec22b	142	-26.79
mmu-miR-novel-chr6_26186	Opa3	142	-23.98
mmu-miR-200b-5p	Fmn1	141	-24.32
mmu-miR-200b-5p	Zfp9	141	-21.96
mmu-miR-296-5p	Rnd1	141	-33.4
mmu-miR-296-5p	Rnd1	141	-22.17
mmu-miR-296-5p	Cdk2ap2	141	-22.87
mmu-miR-377-3p	Txlna	141	-22.65
mmu-miR-5615-5p	Polr1e	141	-20.34
mmu-miR-669o-5p	Ppargc1a	141	-20.31
mmu-miR-6972-3p	Wdr12	141	-23.49
mmu-miR-novel-chr19_16777	Trmt10a	141	-20.11
mmu-miR-novel-chr19_16777	Clec2h	141	-21.73
mmu-miR-novel-chr19_16777	Cmtm6	141	-23.68
mmu-miR-novel-chr19_16777	Zfp629	141	-22.84
mmu-miR-novel-chr19_16777	B3galnt2	141	-22.18
mmu-miR-novel-chr2_17679	Setd7	141	-22.46
mmu-miR-novel-chr2_17679	Rccd1	141	-22.16
mmu-miR-novel-chr6_26186	Fads1	141	-23.11
mmu-miR-novel-chr6_26186	Opa3	141	-23.68
mmu-miR-novel-chr6_26186	Txlna	141	-20.64
mmu-miR-novel-chr6_26186	Ms4a4c	141	-22.03
mmu-miR-novel-chr6_26186	Btbd11	141	-23.55
mmu-miR-novel-chr6_26186	Gck	141	-21.13
mmu-miR-novel-chr6_26186	Tle2	141	-21.09
mmu-miR-novel-chr6_26186	Calcoco1	141	-21.74
mmu-miR-200b-5p	Slc25a22	140	-21.51
mmu-miR-200b-5p	Klhl24	140	-23.7
mmu-miR-200b-5p	Ehd4	140	-20.2
mmu-miR-200b-5p	Spsb4	140	-20.65
mmu-miR-200b-5p	Pde12	140	-27.37
mmu-miR-296-5p	Naa16	140	-28.79
mmu-miR-296-5p	Slc38a2	140	-24.06
mmu-miR-296-5p	Tars2	140	-21.47
mmu-miR-296-5p	Bms1	140	-29.57
mmu-miR-296-5p	Ppp1r3b	140	-28.19
mmu-miR-296-5p	Cyp2u1	140	-25.62
mmu-miR-296-5p	Tmem87b	140	-20.72
mmu-miR-296-5p	Arid5a	140	-21.24
mmu-miR-5615-5p	Naa16	140	-20.23
mmu-miR-5615-5p	Lgr5	140	-23.12
mmu-miR-5615-5p	Il1r1	140	-21.8
mmu-miR-5615-5p	Polg2	140	-21.57
mmu-miR-669o-5p	Slc30a10	140	-23.11
mmu-miR-6972-3p	Pik3ip1	140	-21.33
mmu-miR-novel-chr10_2630	Tada3	140	-20.2
mmu-miR-novel-chr19_16777	Atxn1	140	-24.24
mmu-miR-novel-chr19_16777	Hes6	140	-26.84
mmu-miR-novel-chr19_16777	Fuca2	140	-21.03
mmu-miR-novel-chr19_16777	Mlh1	140	-21.63
mmu-miR-novel-chr19_16777	Klhdc7a	140	-21.16
mmu-miR-novel-chr19_16777	Ahcyl2	140	-22.35
mmu-miR-novel-chr2_17679	Arrdc3	140	-20.02
mmu-miR-novel-chr2_17679	Mvd	140	-22.89
mmu-miR-novel-chr6_26186	Nhsl1	140	-20.64
mmu-miR-novel-chr6_26186	Tada3	140	-20.03
mmu-miR-novel-chr6_26186	Preb	140	-23.23
mmu-miR-novel-chr6_26186	Rcsd1	140	-20.56

## Sheet: 275 miRNA-mRNA pairs
miRNA	Target	Type_miRNA	Type_mRNA
mmu-miR-5615-5p	Adra1a	down-up_mi	up_down_m
mmu-miR-5615-5p	Rcsd1	down-up_mi	up_down_m
mmu-miR-5615-5p	Zhx3	down-up_mi	up_down_m
mmu-miR-5615-5p	Il1r1	down-up_mi	up_down_m
mmu-miR-5615-5p	Zkscan14	down-up_mi	up_down_m
mmu-miR-5615-5p	Rgs1	down-up_mi	up_down_m
mmu-miR-5615-5p	Polg2	down-up_mi	up_down_m
mmu-miR-5615-5p	Tmem88b	down-up_mi	up_down_m
mmu-miR-5615-5p	Btbd11	down-up_mi	up_down_m
mmu-miR-200b-5p	Gpam	up-down_mi	down_up_m
mmu-miR-200b-5p	Sel1l	up-down_mi	down_up_m
mmu-miR-200b-5p	Zfp9	up-down_mi	down_up_m
mmu-miR-200b-5p	Ubfd1	up-down_mi	down_up_m
mmu-miR-200b-5p	Rpn1	up-down_mi	down_up_m
mmu-miR-200b-5p	Usp48	up-down_mi	down_up_m
mmu-miR-200b-5p	Trim65	up-down_mi	down_up_m
mmu-miR-200b-5p	Zfp322a	up-down_mi	down_up_m
mmu-miR-200b-5p	Fam107b	up-down_mi	down_up_m
mmu-miR-200b-5p	Cacfd1	up-down_mi	down_up_m
mmu-miR-200b-5p	Mup20	up-down_mi	down_up_m
mmu-miR-200b-5p	Stat1	up-down_mi	down_up_m
mmu-miR-200b-5p	D6Wsu163e	up-down_mi	down_up_m
mmu-miR-200b-5p	Klhdc7a	up-down_mi	down_up_m
mmu-miR-200b-5p	Btbd10	up-down_mi	down_up_m
mmu-miR-200b-5p	Sec22b	up-down_mi	down_up_m
mmu-miR-200b-5p	Ppcdc	up-down_mi	down_up_m
mmu-miR-200b-5p	Acad12	up-down_mi	down_up_m
mmu-miR-200b-5p	Gpn1	up-down_mi	down_up_m
mmu-miR-200b-5p	Spsb4	up-down_mi	down_up_m
mmu-miR-200b-5p	Onecut2	up-down_mi	down_up_m
mmu-miR-200b-5p	Ehd4	up-down_mi	down_up_m
mmu-miR-200b-5p	Naa16	up-down_mi	down_up_m
mmu-miR-200b-5p	Ddx55	up-down_mi	down_up_m
mmu-miR-200b-5p	Fmn1	up-down_mi	down_up_m
mmu-miR-200b-5p	Pde12	up-down_mi	down_up_m
mmu-miR-200b-5p	Ror1	up-down_mi	down_up_m
mmu-miR-200b-5p	Paqr9	up-down_mi	down_up_m
mmu-miR-200b-5p	Homer2	up-down_mi	down_up_m
mmu-miR-296-5p	Ppp1r3b	up-down_mi	down_up_m
mmu-miR-296-5p	Sort1	up-down_mi	down_up_m
mmu-miR-296-5p	Ica1	up-down_mi	down_up_m
mmu-miR-296-5p	Cyp2u1	up-down_mi	down_up_m
mmu-miR-296-5p	Klhl8	up-down_mi	down_up_m
mmu-miR-296-5p	Cdk2ap2	up-down_mi	down_up_m
mmu-miR-296-5p	Golga1	up-down_mi	down_up_m
mmu-miR-296-5p	Bms1	up-down_mi	down_up_m
mmu-miR-296-5p	Onecut2	up-down_mi	down_up_m
mmu-miR-296-5p	Tars2	up-down_mi	down_up_m
mmu-miR-296-5p	Fads1	up-down_mi	down_up_m
mmu-miR-296-5p	B3galnt2	up-down_mi	down_up_m
mmu-miR-296-5p	Stat1	up-down_mi	down_up_m
mmu-miR-296-5p	Lzic	up-down_mi	down_up_m
mmu-miR-296-5p	Ggcx	up-down_mi	down_up_m
mmu-miR-296-5p	Keg1	up-down_mi	down_up_m
mmu-miR-296-5p	Pfkfb3	up-down_mi	down_up_m
mmu-miR-296-5p	Ihh	up-down_mi	down_up_m
mmu-miR-296-5p	BC024978	up-down_mi	down_up_m
mmu-miR-296-5p	Ankrd9	up-down_mi	down_up_m
mmu-miR-296-5p	Tmem41b	up-down_mi	down_up_m
mmu-miR-296-5p	Trmt61a	up-down_mi	down_up_m
mmu-miR-296-5p	Ubqln4	up-down_mi	down_up_m
mmu-miR-296-5p	Utp14b	up-down_mi	down_up_m
mmu-miR-296-5p	Unkl	up-down_mi	down_up_m
mmu-miR-296-5p	Adra1b	up-down_mi	down_up_m
mmu-miR-296-5p	Cad	up-down_mi	down_up_m
mmu-miR-296-5p	Rgs3	up-down_mi	down_up_m
mmu-miR-296-5p	Rabl2	up-down_mi	down_up_m
mmu-miR-296-5p	Naa16	up-down_mi	down_up_m
mmu-miR-296-5p	Fmn1	up-down_mi	down_up_m
mmu-miR-296-5p	Mmp15	up-down_mi	down_up_m
mmu-miR-296-5p	Armc6	up-down_mi	down_up_m
mmu-miR-296-5p	Synj2	up-down_mi	down_up_m
mmu-miR-296-5p	Mgme1	up-down_mi	down_up_m
mmu-miR-296-5p	Ccdc61	up-down_mi	down_up_m
mmu-miR-296-5p	Cldn5	up-down_mi	down_up_m
mmu-miR-296-5p	Spsb4	up-down_mi	down_up_m
mmu-miR-296-5p	Hmgcr	up-down_mi	down_up_m
mmu-miR-377-3p	Irf7	up-down_mi	down_up_m
mmu-miR-377-3p	Txlna	up-down_mi	down_up_m
mmu-miR-377-3p	Tgfb1i1	up-down_mi	down_up_m
mmu-miR-377-3p	Zfp101	up-down_mi	down_up_m
mmu-miR-377-3p	P4ha1	up-down_mi	down_up_m
mmu-miR-377-3p	Prmt3	up-down_mi	down_up_m
mmu-miR-377-3p	Sec61g	up-down_mi	down_up_m
mmu-miR-669o-5p	Onecut2	up-down_mi	down_up_m
mmu-miR-669o-5p	Cav1	up-down_mi	down_up_m
mmu-miR-669o-5p	Cmtm6	up-down_mi	down_up_m
mmu-miR-669o-5p	Mmaa	up-down_mi	down_up_m
mmu-miR-669o-5p	Mblac2	up-down_mi	down_up_m
mmu-miR-669o-5p	Synj2	up-down_mi	down_up_m
mmu-miR-669o-5p	Slc39a10	up-down_mi	down_up_m
mmu-miR-669o-5p	Gbp9	up-down_mi	down_up_m
mmu-miR-669o-5p	Gpam	up-down_mi	down_up_m
mmu-miR-669o-5p	Gtpbp8	up-down_mi	down_up_m
mmu-miR-669o-5p	Lyrm7	up-down_mi	down_up_m
mmu-miR-669o-5p	Slc30a10	up-down_mi	down_up_m
mmu-miR-669o-5p	Sdr9c7	up-down_mi	down_up_m
mmu-miR-669o-5p	Thrb	up-down_mi	down_up_m
mmu-miR-669o-5p	Gm10033	up-down_mi	down_up_m
mmu-miR-669o-5p	Hmgcs1	up-down_mi	down_up_m
mmu-miR-669o-5p	Sdf2l1	up-down_mi	down_up_m
mmu-miR-669o-5p	Fmn1	up-down_mi	down_up_m
mmu-miR-669o-5p	Nabp1	up-down_mi	down_up_m
mmu-miR-669o-5p	Spcs2	up-down_mi	down_up_m
mmu-miR-669o-5p	Wdr12	up-down_mi	down_up_m
mmu-miR-669o-5p	Mlxipl	up-down_mi	down_up_m
mmu-miR-669o-5p	Ttll12	up-down_mi	down_up_m
mmu-miR-6972-3p	Acad12	up-down_mi	down_up_m
mmu-miR-6972-3p	Fzd7	up-down_mi	down_up_m
mmu-miR-6972-3p	Sel1l	up-down_mi	down_up_m
mmu-miR-6972-3p	Mvd	up-down_mi	down_up_m
mmu-miR-6972-3p	Echdc1	up-down_mi	down_up_m
mmu-miR-6972-3p	Tiam2	up-down_mi	down_up_m
mmu-miR-6972-3p	Ska2	up-down_mi	down_up_m
mmu-miR-6972-3p	Ddx55	up-down_mi	down_up_m
mmu-miR-6972-3p	BC024978	up-down_mi	down_up_m
mmu-miR-6972-3p	Wdr12	up-down_mi	down_up_m
mmu-miR-6972-3p	Tmem41b	up-down_mi	down_up_m
mmu-miR-6972-3p	Xpo1	up-down_mi	down_up_m
mmu-miR-6972-3p	Hyou1	up-down_mi	down_up_m
mmu-miR-novel-chr10_2630	Foxa1	up-down_mi	down_up_m
mmu-miR-novel-chr10_2630	Anks4b	up-down_mi	down_up_m
mmu-miR-novel-chr10_2630	Tada3	up-down_mi	down_up_m
mmu-miR-novel-chr10_2630	Rpn1	up-down_mi	down_up_m
mmu-miR-novel-chr10_2630	Gsap	up-down_mi	down_up_m
mmu-miR-novel-chr10_2630	Zfp955a	up-down_mi	down_up_m
mmu-miR-novel-chr10_2630	Naa16	up-down_mi	down_up_m
mmu-miR-novel-chr11_5509	Lrrc59	up-down_mi	down_up_m
mmu-miR-novel-chr11_5509	Gfpt1	up-down_mi	down_up_m
mmu-miR-novel-chr16_13389	Onecut2	up-down_mi	down_up_m
mmu-miR-novel-chr16_13389	Tars2	up-down_mi	down_up_m
mmu-miR-novel-chr16_13389	Prmt3	up-down_mi	down_up_m
mmu-miR-novel-chr16_13389	Sel1l	up-down_mi	down_up_m
mmu-miR-novel-chr16_13389	Dnajb2	up-down_mi	down_up_m
mmu-miR-novel-chr19_16777	Tmem41b	up-down_mi	down_up_m
mmu-miR-novel-chr19_16777	Atxn1	up-down_mi	down_up_m
mmu-miR-novel-chr19_16777	Chid1	up-down_mi	down_up_m
mmu-miR-novel-chr19_16777	Synj2	up-down_mi	down_up_m
mmu-miR-novel-chr19_16777	Ddx11	up-down_mi	down_up_m
mmu-miR-novel-chr19_16777	Trmt10a	up-down_mi	down_up_m
mmu-miR-novel-chr19_16777	Prelp	up-down_mi	down_up_m
mmu-miR-novel-chr19_16777	Ttll12	up-down_mi	down_up_m
mmu-miR-novel-chr19_16777	Ajuba	up-down_mi	down_up_m
mmu-miR-novel-chr19_16777	Ahcyl2	up-down_mi	down_up_m
mmu-miR-novel-chr19_16777	Lzic	up-down_mi	down_up_m
mmu-miR-novel-chr19_16777	Cmtm6	up-down_mi	down_up_m
mmu-miR-novel-chr19_16777	Nabp1	up-down_mi	down_up_m
mmu-miR-novel-chr19_16777	Ccdc126	up-down_mi	down_up_m
mmu-miR-novel-chr19_16777	Slc25a35	up-down_mi	down_up_m
mmu-miR-novel-chr19_16777	Fam98a	up-down_mi	down_up_m
mmu-miR-novel-chr19_16777	Zfp9	up-down_mi	down_up_m
mmu-miR-novel-chr19_16777	Trim65	up-down_mi	down_up_m
mmu-miR-novel-chr19_16777	Nudt7	up-down_mi	down_up_m
mmu-miR-novel-chr19_16777	Wdr12	up-down_mi	down_up_m
mmu-miR-novel-chr19_16777	Rgs3	up-down_mi	down_up_m
mmu-miR-novel-chr19_16777	Ppp1r3b	up-down_mi	down_up_m
mmu-miR-novel-chr19_16777	Unkl	up-down_mi	down_up_m
mmu-miR-novel-chr19_16777	Magt1	up-down_mi	down_up_m
mmu-miR-novel-chr19_16777	Mmp15	up-down_mi	down_up_m
mmu-miR-novel-chr19_16777	Hic1	up-down_mi	down_up_m
mmu-miR-novel-chr19_16777	Ccl9	up-down_mi	down_up_m
mmu-miR-novel-chr19_16777	Nol11	up-down_mi	down_up_m
mmu-miR-novel-chr19_16777	D130043K22Rik	up-down_mi	down_up_m
mmu-miR-novel-chr19_16777	Polr1e	up-down_mi	down_up_m
mmu-miR-novel-chr19_16777	Wdr76	up-down_mi	down_up_m
mmu-miR-novel-chr19_16777	Cyp2c29	up-down_mi	down_up_m
mmu-miR-novel-chr19_16777	Etv5	up-down_mi	down_up_m
mmu-miR-novel-chr19_16777	Acsl3	up-down_mi	down_up_m
mmu-miR-novel-chr19_16777	Sdr9c7	up-down_mi	down_up_m
mmu-miR-novel-chr19_16777	Tgfb1i1	up-down_mi	down_up_m
mmu-miR-novel-chr19_16777	B3galnt2	up-down_mi	down_up_m
mmu-miR-novel-chr19_16777	Tra2a	up-down_mi	down_up_m
mmu-miR-novel-chr19_16777	Mitf	up-down_mi	down_up_m
mmu-miR-novel-chr19_16777	Actg1	up-down_mi	down_up_m
mmu-miR-novel-chr19_16777	Cxcl9	up-down_mi	down_up_m
mmu-miR-novel-chr19_16777	Dnajb2	up-down_mi	down_up_m
mmu-miR-novel-chr19_16777	Klhdc7a	up-down_mi	down_up_m
mmu-miR-novel-chr19_16777	Ccdc157	up-down_mi	down_up_m
mmu-miR-novel-chr19_16777	Irgm1	up-down_mi	down_up_m
mmu-miR-novel-chr19_16777	Tpm1	up-down_mi	down_up_m
mmu-miR-novel-chr19_16777	Hid1	up-down_mi	down_up_m
mmu-miR-novel-chr19_16777	Hes6	up-down_mi	down_up_m
mmu-miR-novel-chr19_16777	Clec2h	up-down_mi	down_up_m
mmu-miR-novel-chr19_16777	Tars2	up-down_mi	down_up_m
mmu-miR-novel-chr19_16777	Mlh1	up-down_mi	down_up_m
mmu-miR-novel-chr19_16777	Paqr9	up-down_mi	down_up_m
mmu-miR-novel-chr19_16777	Tab1	up-down_mi	down_up_m
mmu-miR-novel-chr19_16777	Mettl1	up-down_mi	down_up_m
mmu-miR-novel-chr2_17679	Gpn1	up-down_mi	down_up_m
mmu-miR-novel-chr2_17679	Unkl	up-down_mi	down_up_m
mmu-miR-novel-chr2_17679	Ampd2	up-down_mi	down_up_m
mmu-miR-novel-chr2_17679	Ubfd1	up-down_mi	down_up_m
mmu-miR-novel-chr2_17679	Gsap	up-down_mi	down_up_m
mmu-miR-novel-chr2_17679	Stat1	up-down_mi	down_up_m
mmu-miR-novel-chr2_17679	Copg1	up-down_mi	down_up_m
mmu-miR-novel-chr2_17679	Nme6	up-down_mi	down_up_m
mmu-miR-novel-chr2_17679	Fastkd5	up-down_mi	down_up_m
mmu-miR-novel-chr2_17679	Mvd	up-down_mi	down_up_m
mmu-miR-novel-chr2_17679	Fam98a	up-down_mi	down_up_m
mmu-miR-novel-chr2_17679	Osbpl8	up-down_mi	down_up_m
mmu-miR-novel-chr2_17679	Cyp4a12a	up-down_mi	down_up_m
mmu-miR-novel-chr2_17679	Lyrm7	up-down_mi	down_up_m
mmu-miR-novel-chr2_17679	Ddx11	up-down_mi	down_up_m
mmu-miR-novel-chr2_17679	Dnajb2	up-down_mi	down_up_m
mmu-miR-novel-chr2_17679	Gcat	up-down_mi	down_up_m
mmu-miR-novel-chr2_17679	Sort1	up-down_mi	down_up_m
mmu-miR-novel-chr2_17679	Etv5	up-down_mi	down_up_m
mmu-miR-novel-chr2_17679	Preb	up-down_mi	down_up_m
mmu-miR-novel-chr2_17679	Tab1	up-down_mi	down_up_m
mmu-miR-novel-chr2_17679	Ints3	up-down_mi	down_up_m
mmu-miR-novel-chr2_17679	BC024978	up-down_mi	down_up_m
mmu-miR-novel-chr2_17679	Dusp10	up-down_mi	down_up_m
mmu-miR-novel-chr2_17679	Prrc1	up-down_mi	down_up_m
mmu-miR-novel-chr2_17679	Ddx55	up-down_mi	down_up_m
mmu-miR-novel-chr2_17679	Actg1	up-down_mi	down_up_m
mmu-miR-novel-chr2_17679	Naa16	up-down_mi	down_up_m
mmu-miR-novel-chr2_17679	Tars2	up-down_mi	down_up_m
mmu-miR-novel-chr2_17679	Hcfc2	up-down_mi	down_up_m
mmu-miR-novel-chr2_17679	Arrdc3	up-down_mi	down_up_m
mmu-miR-novel-chr2_17679	Adra2b	up-down_mi	down_up_m
mmu-miR-novel-chr2_17679	Gpam	up-down_mi	down_up_m
mmu-miR-novel-chr2_17679	Txlna	up-down_mi	down_up_m
mmu-miR-novel-chr2_17679	Acat2	up-down_mi	down_up_m
mmu-miR-novel-chr2_17679	Car2	up-down_mi	down_up_m
mmu-miR-novel-chr2_17679	Rccd1	up-down_mi	down_up_m
mmu-miR-novel-chr2_17679	Ggcx	up-down_mi	down_up_m
mmu-miR-novel-chr2_17679	Opa3	up-down_mi	down_up_m
mmu-miR-novel-chr2_17679	Piga	up-down_mi	down_up_m
mmu-miR-novel-chr2_17679	Syvn1	up-down_mi	down_up_m
mmu-miR-novel-chr2_17679	Arfgap3	up-down_mi	down_up_m
mmu-miR-novel-chr2_17679	Pde12	up-down_mi	down_up_m
mmu-miR-novel-chr2_17679	D130043K22Rik	up-down_mi	down_up_m
mmu-miR-novel-chr2_17679	Fgfr3	up-down_mi	down_up_m
mmu-miR-novel-chr2_17679	Trmt10a	up-down_mi	down_up_m
mmu-miR-novel-chr2_17679	Mlec	up-down_mi	down_up_m
mmu-miR-novel-chr6_26186	Fads1	up-down_mi	down_up_m
mmu-miR-novel-chr6_26186	Pdia3	up-down_mi	down_up_m
mmu-miR-novel-chr6_26186	Zfp101	up-down_mi	down_up_m
mmu-miR-novel-chr6_26186	Cacfd1	up-down_mi	down_up_m
mmu-miR-novel-chr6_26186	Spcs2	up-down_mi	down_up_m
mmu-miR-novel-chr6_26186	Magt1	up-down_mi	down_up_m
mmu-miR-novel-chr6_26186	Gtpbp8	up-down_mi	down_up_m
mmu-miR-novel-chr6_26186	Cd274	up-down_mi	down_up_m
mmu-miR-novel-chr6_26186	Synj2	up-down_mi	down_up_m
mmu-miR-novel-chr6_26186	Ston2	up-down_mi	down_up_m
mmu-miR-novel-chr6_26186	Trim14	up-down_mi	down_up_m
mmu-miR-novel-chr6_26186	Mmaa	up-down_mi	down_up_m
mmu-miR-novel-chr6_26186	Ms4a4c	up-down_mi	down_up_m
mmu-miR-novel-chr6_26186	Onecut2	up-down_mi	down_up_m
mmu-miR-novel-chr6_26186	Egln3	up-down_mi	down_up_m
mmu-miR-novel-chr6_26186	Igtp	up-down_mi	down_up_m
mmu-miR-novel-chr6_26186	Tle2	up-down_mi	down_up_m
mmu-miR-novel-chr6_26186	Tada3	up-down_mi	down_up_m
mmu-miR-novel-chr6_26186	Mitf	up-down_mi	down_up_m
mmu-miR-novel-chr6_26186	Skp2	up-down_mi	down_up_m
mmu-miR-novel-chr6_26186	Cct3	up-down_mi	down_up_m
mmu-miR-novel-chr6_26186	Utp14b	up-down_mi	down_up_m
mmu-miR-novel-chr6_26186	Dnajb2	up-down_mi	down_up_m
mmu-miR-novel-chr6_26186	Nhsl1	up-down_mi	down_up_m
mmu-miR-novel-chr6_26186	Ajuba	up-down_mi	down_up_m
mmu-miR-novel-chr6_26186	Gck	up-down_mi	down_up_m
mmu-miR-novel-chr6_26186	Gsap	up-down_mi	down_up_m
mmu-miR-novel-chr6_26186	Usp48	up-down_mi	down_up_m
mmu-miR-novel-chr6_26186	Fasn	up-down_mi	down_up_m
mmu-miR-novel-chr6_26186	Homer2	up-down_mi	down_up_m
mmu-miR-novel-chr6_26186	Fubp1	up-down_mi	down_up_m
mmu-miR-novel-chr6_26186	Tiam2	up-down_mi	down_up_m
mmu-miR-novel-chr6_26186	Wdr76	up-down_mi	down_up_m
mmu-miR-novel-chr6_26186	Sec22b	up-down_mi	down_up_m
mmu-miR-novel-chr6_26186	Adra2b	up-down_mi	down_up_m
mmu-miR-novel-chr6_26186	Preb	up-down_mi	down_up_m
mmu-miR-novel-chr6_26186	Txlna	up-down_mi	down_up_m
mmu-miR-novel-chr6_26186	Hmgcr	up-down_mi	down_up_m
mmu-miR-novel-chr6_26186	Opa3	up-down_mi	down_up_m
mmu-miR-novel-chr6_26186	Papss1	up-down_mi	down_up_m
