# Supplementary material for: Hepatic gene expression profiles during fed–fasted–refed state in mice
Source: Front Genet. 2023 Mar 3;14:1145769. doi: 10.3389/fgene.2023.1145769 (PMC10020372; doi:10.3389/fgene.2023.1145769)
Supplement: Supplementary file 5 [file DataSheet1.XLSX]

## Sheet: Up 129
	Fasted 24 hours versus Fed				Fasted 20 hours versus Fed in GSE107787
Gene	Log2(Fold Change)	P value	Regulation		Log2(Fold Change)	P value	Regulation
1810055G02Rik	1.12518	5e-05	up		2.16578	5.50836e-05	up
AA986860	1.95523	5e-05	up		1.50882	9.53192e-06	up
Aass	1.35715	5e-05	up		2.37346	2.77151e-06	up
Abcb4	1.40825	5e-05	up		1.76794	3.40246e-06	up
Acadl	1.12646	5e-05	up		1.31036	4.11576e-06	up
Acadm	1.33793	5e-05	up		1.60253	4.57696e-06	up
Acot1	2.66623	0.00015	up		4.08994	2.51022e-07	up
Acot12	1.38249	5e-05	up		1.70362	6.30147e-05	up
Acot4	1.0714	0.0003	up		2.1016	0.000108165	up
Acss3	2.1849	5e-05	up		1.98802	1.3555e-06	up
Ahcy	1.79742	5e-05	up		1.26724	0.000195358	up
Alas1	1.35637	0.0001	up		1.54303	0.0275085	up
Angptl4	1.64941	5e-05	up		3.01691	6.9915e-05	up
Apoa4	1.83327	5e-05	up		3.91157	0.000143403	up
Arl13b	1.2552	0.0031	up		1.53078	0.00620669	up
Arl4a	1.14843	5e-05	up		1.76348	3.86949e-07	up
Asic5	1.40781	0.0013	up		2.55755	4.12173e-06	up
Asl	2.61131	5e-05	up		1.71736	1.16208e-05	up
Bnip3	1.69362	5e-05	up		1.69006	3.72483e-05	up
Brap	1.42513	0.00015	up		1.5785	0.000243722	up
Cdip1	1.51054	5e-05	up		1.67732	2.01566e-05	up
Chkb	1.02576	0.0014	up		1.01092	0.0098429	up
Chrna2	1.78364	0.00045	up		1.58557	1.88422e-06	up
Cidec	2.64203	0.00355	up		4.63168	6.02294e-06	up
Cpsf4l	1.27318	0.02285	up		1.14576	0.00218568	up
Cpt1a	1.83735	5e-05	up		1.90847	1.79988e-06	up
Crat	1.19534	0.0008	up		2.07741	4.1795e-06	up
Ctgf	1.60001	5e-05	up		2.6133	6.50396e-05	up
Cth	2.13188	5e-05	up		1.14353	0.00221534	up
Cyp2b10	1.02941	0.00455	up		2.94863	0.0225017	up
Cyp2c38	2.15702	5e-05	up		1.74733	0.0004395	up
Cyp2c39	3.35106	5e-05	up		1.64109	0.00191251	up
Cyp2e1	2.01387	0.0431	up		1.40215	1.3027e-05	up
Cyp39a1	1.07782	5e-05	up		2.47978	0.000352648	up
Cyp4a10	7.42506	5e-05	up		6.92511	1.42338e-05	up
Cyp4a14	8.89828	5e-05	up		8.7117	0.00029674	up
Cyp4a31	4.92596	5e-05	up		4.98959	7.66645e-06	up
Cyp4a32	4.13068	5e-05	up		2.64972	0.000891065	up
Cyp8b1	2.6793	5e-05	up		1.41708	1.92975e-05	up
Dcaf6	1.23581	5e-05	up		1.37823	0.000278059	up
Defb1	3.49696	0.00135	up		1.95899	0.00781648	up
Ech1	1.49694	5e-05	up		1.2647	2.87629e-06	up
Eci2	1.14182	5e-05	up		1.60841	2.98544e-06	up
Ehhadh	2.09962	5e-05	up		2.86881	0.00016862	up
Ei24	1.07151	0.00025	up		1.35714	2.76601e-05	up
Eif4ebp3	3.07641	5e-05	up		3.20782	0.000234081	up
Etnppl	1.62459	5e-05	up		1.93893	0.0321818	up
Fam107a	3.01236	5e-05	up		2.22865	0.024334	up
Fam134b	1.86313	5e-05	up		2.86097	0.00140204	up
Fam13a	1.97533	5e-05	up		1.20892	0.00209465	up
Fgf21	3.55319	0.01125	up		3.98866	0.000106119	up
Fkbp5	1.14136	0.0005	up		2.99731	5.3894e-06	up
Fmo2	3.32814	5e-05	up		2.1941	0.00367862	up
G0s2	1.57983	5e-05	up		1.98049	0.0477479	up
G6pc	1.18306	0.0001	up		1.26478	0.0179558	up
Gadd45b	1.76774	5e-05	up		3.49962	4.43981e-05	up
Glrx	1.18587	5e-05	up		1.23824	8.32068e-06	up
Glt1d1	1.94043	5e-05	up		1.2838	0.000453647	up
Gm826	1.2328	0.0376	up		1.35163	7.22771e-06	up
Got1	2.6926	5e-05	up		2.91071	0.000421794	up
Gpcpd1	1.6815	5e-05	up		3.11156	0.00038106	up
Gpt2	1.52147	5e-05	up		1.4746	0.000275755	up
Gstt2	1.74675	5e-05	up		1.08634	0.00474191	up
Hmgcs2	1.51817	0.00465	up		1.6257	3.03918e-05	up
Hpd	1.48002	0.004	up		1.049	0.00024086	up
Hsd17b10	2.0422	5e-05	up		1.77213	3.48004e-05	up
Hspa8	1.07809	0.0122	up		2.20102	8.23482e-06	up
Hykk	1.21777	5e-05	up		1.07943	4.69297e-05	up
Igfbp1	1.0739	0.0004	up		4.13476	0.00469051	up
Igfbp2	2.09641	0.0032	up		1.7213	0.0113532	up
Insig2	1.56382	0.0001	up		2.46626	2.68059e-05	up
Klf11	1.09723	0.00615	up		1.30032	0.000335718	up
Lgals4	2.07765	5e-05	up		2.10598	4.06515e-05	up
Lpin1	1.97301	5e-05	up		3.3055	0.000843472	up
Lpin2	1.6549	0.00025	up		2.0233	8.91886e-05	up
Mafb	1.4455	5e-05	up		2.09762	0.000139235	up
Mat1a	2.44721	0.01715	up		2.64657	3.13772e-06	up
Mfsd2a	2.81511	5e-05	up		3.70784	5.23003e-06	up
Mfsd7c	1.95413	5e-05	up		1.4341	0.000191807	up
Nipal1	1.17687	5e-05	up		2.17371	0.00118192	up
Nr1i3	1.58509	5e-05	up		1.23656	0.00012147	up
Nrbp2	1.3207	5e-05	up		1.15651	0.00101135	up
Oat	1.5693	0.0108	up		1.45273	0.00122862	up
Pck1	1.23314	0.03795	up		2.59459	0.00120457	up
Peg3	1.40111	5e-05	up		1.05492	0.000818054	up
Per1	1.54948	5e-05	up		1.69993	3.08301e-05	up
Plin4	2.78953	0.0109	up		1.9739	7.89067e-06	up
Plin5	1.52483	5e-05	up		2.66977	1.36345e-06	up
Plk3	1.76437	5e-05	up		1.83688	0.0287719	up
Pnpla2	1.82566	5e-05	up		2.85643	0.000281437	up
Por	2.06019	5e-05	up		3.178	0.000176848	up
Ppargc1a	1.78655	0.03305	up		1.85174	0.0052491	up
Pptc7	1.18947	5e-05	up		1.69682	0.000586464	up
Rab30	2.15623	5e-05	up		3.5418	3.98555e-05	up
Rdh16	2.42398	5e-05	up		1.06268	0.00127867	up
Retsat	3.58647	5e-05	up		2.88342	8.03686e-06	up
Rgs1	1.31803	0.00165	up		1.49503	0.000226307	up
Rgs16	1.21344	0.0055	up		4.15238	0.000732875	up
Sds	1.09411	0.00195	up		1.67255	0.0047985	up
Sesn2	1.04968	0.00015	up		1.53386	0.00304067	up
Slc16a5	1.64365	5e-05	up		3.09916	0.000106183	up
Slc22a5	1.20137	5e-05	up		3.11502	1.09573e-06	up
Slc25a20	1.00945	5e-05	up		1.27167	6.36828e-06	up
Slc25a22	1.29685	5e-05	up		3.02618	0.000228943	up
Slc25a34	1.86348	5e-05	up		2.17824	3.24331e-05	up
Slc27a1	2.02685	5e-05	up		2.7539	0.000107199	up
Slc27a2	1.53036	0.003	up		1.57427	4.33541e-06	up
Slc37a4	1.19181	5e-05	up		1.39546	0.00057874	up
Slc7a2	1.96157	5e-05	up		2.35765	0.000331806	up
Slco1a4	4.32273	5e-05	up		2.78816	0.000134522	up
Smim13	1.1765	5e-05	up		1.63536	0.000786312	up
Sorbs3	2.19146	5e-05	up		2.25077	0.00154033	up
St3gal5	1.60732	5e-05	up		2.92657	1.53887e-05	up
Sulf2	1.5972	0.0042	up		1.86668	0.000171697	up
Sult1d1	2.2429	5e-05	up		2.36352	0.00173837	up
Sult1e1	1.22811	0.0039	up		2.07845	0.000149171	up
Tat	1.32063	0.0191	up		2.43718	0.00280762	up
Tdo2	1.86394	0.00195	up		1.52789	0.00161571	up
Tmem56	1.01567	0.00015	up		2.21126	0.000873189	up
Tmtc2	1.94234	5e-05	up		1.70274	0.0022816	up
Tox	2.1953	0.0001	up		1.7223	0.000128925	up
Treh	2.14456	0.0044	up		1.38466	0.000576386	up
Trib3	1.15847	0.00205	up		1.59804	0.00283934	up
Trp53inp1	1.09859	0.0004	up		2.1701	0.022525	up
Ttpa	1.32324	0.0006	up		1.4162	0.000463132	up
Txnip	1.29062	5e-05	up		3.19982	0.000390955	up
Vnn1	2.28435	5e-05	up		3.25856	8.99624e-08	up
Vwa8	1.00682	5e-05	up		1.45852	5.24257e-05	up
Zfp36l2	1.0149	5e-05	up		1.08454	0.00828702	up

## Sheet: Down  169
	Fasted 24 hours versus Fed				Fasted 20 hours versus Fed in GSE107787
Gene	Log2(Fold Change)	P value	Regulation		Log2(Fold Change)	P value	Regulation
9030619P08Rik	-1.46186	0.0001	down		-1.59563	0.0277707	down
Aacs	-3.15149	5e-05	down		-3.07495	0.000338314	down
Abcb11	-1.24089	0.00065	down		-1.07018	0.00010463	down
Acaca	-1.20587	0.00015	down		-1.75617	0.00176441	down
Acat2	-1.85398	5e-05	down		-2.59491	3.23655e-05	down
Acly	-1.4499	5e-05	down		-3.79107	9.88373e-05	down
Acsl3	-1.75441	5e-05	down		-1.35789	8.33336e-05	down
Actn1	-1.07586	5e-05	down		-1.20031	7.91958e-05	down
Adh6-ps1	-1.98257	5e-05	down		-1.06763	0.0121864	down
Adra1b	-1.69453	5e-05	down		-1.90356	7.25419e-05	down
Alas2	-1.15855	0.03225	down		-1.14663	0.00134917	down
Anxa2	-1.23393	5e-05	down		-1.25557	0.000407233	down
Apol9a	-1.7625	5e-05	down		-1.64152	0.00569855	down
Apol9b	-1.02299	0.0005	down		-1.57267	0.00123917	down
Aqp8	-2.58235	5e-05	down		-5.14498	9.43194e-05	down
Arrdc3	-1.30065	0.0009	down		-1.18476	0.00360269	down
BC021614	-1.07245	0.00045	down		-1.28418	0.00107697	down
BC029214	-1.09029	0.0025	down		-1.75355	1.69185e-05	down
Bcam	-1.30457	0.01095	down		-1.22788	0.00872221	down
Bst2	-1.58288	5e-05	down		-1.26001	0.00116182	down
C330021F23Rik	-2.70936	0.04115	down		-1.79479	6.97041e-06	down
C6	-1.02948	0.0054	down		-1.2275	0.000176377	down
Calr	-1.06187	0.0041	down		-1.07283	0.00330861	down
Car1	-2.53006	0.00035	down		-1.28131	0.0143023	down
Car3	-4.4137	5e-05	down		-4.42021	0.00163125	down
Ccl9	-1.3532	0.0024	down		-1.03839	0.00010313	down
Ccnd1	-3.01256	5e-05	down		-1.31804	2.87511e-05	down
Cd276	-1.36595	0.0016	down		-1.23989	0.000115318	down
Cdh1	-1.13728	5e-05	down		-1.53468	6.10729e-05	down
Cela1	-2.01452	5e-05	down		-1.21546	0.00981973	down
Ces2c	-3.70527	5e-05	down		-1.39946	0.0214229	down
Ces2e	-1.01028	0.0006	down		-1.13183	0.00312269	down
Cetn2	-1.06589	0.00015	down		-1.39502	2.94809e-05	down
Chrna4	#VALUE!	5e-05	down		-3.11273	0.000422435	down
Clec2h	-1.72706	0.0021	down		-1.3536	2.89126e-05	down
Cml5	-1.58588	0.00045	down		-2.66723	4.15257e-06	down
Cmtm6	-1.03184	5e-05	down		-1.47341	0.000943474	down
Col15a1	-2.09545	0.0004	down		-1.20255	0.00324401	down
Col3a1	-2.02442	5e-05	down		-2.20868	3.82908e-05	down
Comt	-1.19507	0.01155	down		-2.08138	5.81381e-05	down
Cyb5b	-1.43428	5e-05	down		-2.25805	2.97732e-05	down
Cyp1a2	-1.47528	0.0001	down		-2.01719	7.44225e-05	down
Cyp26a1	-3.49877	5e-05	down		-2.06025	0.000115962	down
Cyp2c55	-3.05842	0.044	down		-1.40094	0.00030315	down
Cyp2c70	-3.25972	5e-05	down		-4.70614	2.57541e-05	down
Cyp2u1	-1.27071	0.00025	down		-1.43578	0.000656136	down
Cyp4a12a	-1.57046	0.0005	down		-1.04377	0.0400958	down
Cyp4f14	-1.56518	5e-05	down		-1.89666	3.07244e-05	down
Cyp51	-3.45812	5e-05	down		-2.25835	6.12196e-05	down
Dbi	-1.0724	0.00095	down		-1.43152	0.000720654	down
Dclk3	-1.52815	0.00035	down		-1.72085	0.000114698	down
Ddost	-1.24338	5e-05	down		-1.17309	0.000303487	down
Ddx58	-1.20374	0.0005	down		-1.0637	0.0002741	down
Dexi	-1.0505	0.034	down		-1.22806	0.0030033	down
Dhcr7	-2.45305	5e-05	down		-1.97268	1.51548e-05	down
Dynll1	-1.59947	5e-05	down		-1.16977	0.00719411	down
Echdc1	-1.22823	0.0008	down		-1.38001	0.001145	down
Eef2k	-1.23358	0.00495	down		-1.00276	3.67196e-05	down
Elovl6	-2.88071	5e-05	down		-2.62774	0.00390924	down
Fabp5	-4.26269	5e-05	down		-5.16084	5.405e-05	down
Fam198a	-3.36215	0.005	down		-2.28284	4.56398e-06	down
Fam47e	-2.01851	5e-05	down		-2.07273	0.000121565	down
Fasn	-2.9847	5e-05	down		-2.95899	0.000156636	down
Fdps	-3.98593	5e-05	down		-3.79409	3.11713e-05	down
Fgfr3	-1.04599	5e-05	down		-1.27934	0.000101328	down
Fkbp11	-2.27792	5e-05	down		-2.11685	2.78945e-05	down
Foxq1	-1.53005	5e-05	down		-1.79818	0.0414194	down
Gadd45a	-1.83586	0.00055	down		-1.22408	0.00103421	down
Gale	-3.20736	5e-05	down		-2.51067	3.09517e-05	down
Gas6	-1.58252	5e-05	down		-2.08114	0.000826815	down
Gbp10	-4.41453	5e-05	down		-1.03249	0.0186927	down
Gcat	-1.08289	5e-05	down		-1.23511	8.05175e-05	down
Ggcx	-1.20108	5e-05	down		-1.01744	0.00147671	down
Gm6484	-1.27853	0.0069	down		-2.6629	0.00132438	down
Gng11	-1.17345	0.0015	down		-1.30032	9.4615e-05	down
Gsap	-1.1675	5e-05	down		-1.48162	6.43367e-05	down
Gsta4	-1.01985	0.0021	down		-1.3592	0.00294674	down
Gstm3	-2.32072	0.00075	down		-3.08689	0.000293887	down
Gstm6	-1.24441	0.0009	down		-1.81739	0.00106723	down
Hao1	-1.37337	5e-05	down		-1.07503	0.00792062	down
Hdhd3	-1.09037	5e-05	down		-1.93639	0.00161321	down
Hes6	-1.97245	5e-05	down		-3.29324	4.68483e-06	down
Hmgcr	-1.95799	5e-05	down		-2.41904	0.000287671	down
Hmgcs1	-3.52728	5e-05	down		-2.75951	2.93878e-05	down
Hn1	-1.47351	5e-05	down		-1.15368	0.00120468	down
Hn1l	-1.76863	5e-05	down		-2.14596	5.71273e-05	down
Hsd3b3	-1.40286	0.03185	down		-2.70647	1.14608e-06	down
Idi1	-4.10977	5e-05	down		-1.92702	0.000752037	down
Ifi47	-1.2031	0.0041	down		-2.39225	0.000757748	down
Inmt	-1.24232	0.0008	down		-2.76118	0.000347363	down
Insc	-1.25072	0.00575	down		-1.11059	0.00514271	down
Insig1	-2.7784	5e-05	down		-2.77081	7.74637e-05	down
Irf7	-1.08903	0.0112	down		-1.01316	0.0112562	down
Isg15	-1.90011	5e-05	down		-1.47853	0.008857	down
Keg1	-2.07833	5e-05	down		-3.19864	0.000161574	down
Klhdc7a	-1.15251	5e-05	down		-1.9254	2.3574e-05	down
Klk1b4	-1.6001	0.0127	down		-1.39274	0.000326903	down
Ldlr	-1.61191	5e-05	down		-1.19532	3.20563e-05	down
Lss	-2.26824	5e-05	down		-2.31536	0.000115267	down
Ly6e	-1.33601	5e-05	down		-1.75263	0.00894808	down
Manf	-1.51774	5e-05	down		-1.36896	0.0451739	down
Mgp	-2.96838	0.03885	down		-1.09741	0.00109645	down
Mid1ip1	-2.76926	5e-05	down		-2.69184	3.91282e-06	down
Mmab	-2.11509	5e-05	down		-1.83101	2.21744e-07	down
Mmp15	-1.31089	5e-05	down		-1.45802	4.84428e-05	down
Mvd	-3.76136	0.033	down		-3.18691	8.41396e-06	down
Mvk	-2.44924	5e-05	down		-1.77525	0.000298813	down
Nans	-2.93686	5e-05	down		-1.45675	4.02601e-06	down
Nrep	-2.33341	5e-05	down		-2.90361	6.6586e-05	down
Nsdhl	-3.32583	5e-05	down		-2.82276	1.4973e-05	down
Nucb2	-2.40913	5e-05	down		-1.11263	0.000872442	down
Nudt7	-2.44172	5e-05	down		-3.21892	7.80745e-06	down
Oasl1	-1.32654	0.00015	down		-1.50166	0.00209263	down
Osgin1	-1.17445	5e-05	down		-2.76859	5.46294e-05	down
Ostc	-1.21846	5e-05	down		-1.67309	0.000958247	down
Paox	-1.79287	5e-05	down		-1.35576	1.56238e-06	down
Papss1	-1.56598	0.0002	down		-1.86087	1.76356e-05	down
Pcsk9	-3.68182	5e-05	down		-2.95601	0.000199638	down
Pdia3	-1.27822	0.0002	down		-1.05312	0.00674329	down
Pdia6	-1.89994	5e-05	down		-1.60133	0.000583106	down
Pdzk1ip1	-2.2997	0.0016	down		-2.77062	0.000175556	down
Pklr	-1.58997	5e-05	down		-3.86792	0.000563553	down
Pmvk	-1.59083	5e-05	down		-2.81195	8.93536e-07	down
Pnpla3	-3.57576	0.0006	down		-2.12792	0.0115664	down
Polr3k	-1.1982	5e-05	down		-1.50468	6.83632e-06	down
Psmb9	-1.00849	0.04185	down		-1.94758	0.00344235	down
Pstpip2	-1.47667	5e-05	down		-1.90927	0.00115478	down
Pter	-1.69084	5e-05	down		-1.78661	5.88979e-05	down
Ptgr1	-1.81143	0.0001	down		-1.1206	0.000206646	down
Rdh11	-2.1512	5e-05	down		-2.91366	2.56305e-05	down
Rpn1	-1.39816	5e-05	down		-1.29225	0.000308158	down
Rtp4	-1.09029	0.0001	down		-1.02378	0.0106101	down
S100a11	-1.46853	5e-05	down		-1.18077	0.000614344	down
S1pr1	-1.17531	5e-05	down		-2.62035	0.000286207	down
Sc5d	-1.58128	5e-05	down		-2.64269	1.17768e-05	down
Scd1	-2.97091	0.00015	down		-3.38974	0.000116701	down
Sdf2l1	-2.50659	5e-05	down		-2.40444	0.00313688	down
Sdr9c7	-1.46705	5e-05	down		-1.13868	0.0200724	down
Sec61b	-1.41009	5e-05	down		-1.98371	4.20121e-05	down
Selenbp2	-3.94261	5e-05	down		-3.34529	0.00138152	down
Serpina10	-1.33081	0.0005	down		-1.38302	0.00457975	down
Serpina12	-5.15305	5e-05	down		-3.02065	0.000158004	down
Serpina7	-2.01043	5e-05	down		-3.28691	0.000768637	down
Slc22a28	-4.45036	0.0005	down		-2.37216	1.26502e-05	down
Slc22a30	-2.2358	5e-05	down		-2.34009	0.000651531	down
Slc36a1	-1.08914	0.00035	down		-1.39651	0.000598713	down
Sort1	-1.15953	0.00025	down		-1.28528	4.2919e-06	down
Spcs2	-1.02507	5e-05	down		-1.10082	0.0011528	down
Spp1	-3.61346	5e-05	down		-2.55696	0.000875343	down
Sqle	-3.96499	5e-05	down		-3.47616	6.17173e-06	down
Srebf1	-3.01195	5e-05	down		-3.54316	7.10758e-06	down
St6gal1	-1.52124	5e-05	down		-1.11682	0.0156735	down
Stard4	-2.22559	5e-05	down		-2.29677	5.55464e-05	down
Steap4	-2.32224	0.0002	down		-1.78519	0.000133958	down
Sucnr1	-1.29255	0.00015	down		-2.69354	0.00117111	down
Tgm1	-1.01984	5e-05	down		-1.35596	0.000947632	down
Tgm2	-1.9499	5e-05	down		-1.27883	0.00267785	down
Thrsp	-3.9971	5e-05	down		-5.61751	4.94781e-05	down
Tlcd2	-1.23394	0.00355	down		-1.66223	0.000661592	down
Tmed3	-1.13493	5e-05	down		-1.31315	0.000787803	down
Tmem14a	-2.09815	0.00075	down		-1.18387	4.85724e-05	down
Tmem258	-1.02993	0.0004	down		-1.30753	5.7384e-05	down
Tpm1	-1.03501	0.001	down		-1.56276	7.54093e-06	down
Tsc22d1	-1.58038	5e-05	down		-1.38915	0.00294323	down
Tuba1b	-1.89366	5e-05	down		-1.32596	0.00137427	down
Tuba1c	-1.35601	5e-05	down		-1.24404	0.00510936	down
Ugt2b1	-2.17726	0.00095	down		-1.39901	0.0077086	down
Uxs1	-1.23611	5e-05	down		-1.18166	2.81259e-05	down
Wdr6	-1.1515	0.01555	down		-1.56421	4.87552e-07	down
