# Supplementary material for: Hepatic gene expression profiles during fed–fasted–refed state in mice
Source: Front Genet. 2023 Mar 3;14:1145769. doi: 10.3389/fgene.2023.1145769 (PMC10020372; doi:10.3389/fgene.2023.1145769)
Supplement: Supplementary file 6 [file DataSheet2.XLSX]

## Sheet: Up 87
	Refed 2 hours versus Fasted				Refed 3 hours versus Fasted in GSE137385
Gene	Log2(Fold Change)	P value	Regulation		Log2(Fold Change)	P value	Regulation
Actb	1.06379	5e-05	up		1.36323	0.00393091	up
Actg1	1.47856	5e-05	up		2.88139	0.00226937	up
Ahcyl2	1.01354	5e-05	up		1.05059	0.0074479	up
Ajuba	1.47225	5e-05	up		1.7243	0.00227227	up
Alg12	1.71852	5e-05	up		1.36992	0.00437319	up
Aqp8	1.57947	5e-05	up		1.57359	0.0034599	up
Armc6	1.24245	0.02055	up		1.02152	0.0105683	up
Arrdc3	1.43989	5e-05	up		1.02892	0.0323802	up
Atxn1	1.1319	5e-05	up		1.18875	0.033014	up
Bag3	1.42657	5e-05	up		1.37095	0.00403232	up
Bhlha15	5.23907	0.02875	up		1.66871	0.0413602	up
Cad	1.75432	5e-05	up		1.06863	0.00270404	up
Ccdc134	2.23655	5e-05	up		1.11543	0.00391659	up
Ccdc66	1.39043	0.01025	up		1.28188	0.016899	up
Cdc42ep3	1.0844	0.0304	up		1.08428	0.0202387	up
Chordc1	1.97908	5e-05	up		1.14214	0.0104005	up
Creld2	4.03524	5e-05	up		2.04008	0.0111234	up
Csf1	1.33108	5e-05	up		1.06548	0.0120365	up
Cyp26a1	3.83252	5e-05	up		2.08793	0.00200979	up
Ddc	1.06932	5e-05	up		1.56941	0.00519252	up
Ddit3	2.57878	5e-05	up		1.00547	0.0109305	up
Dynll1	1.35414	5e-05	up		1.84006	0.00136875	up
Elovl6	2.00866	5e-05	up		1.1735	0.00883657	up
Fam110a	1.09433	0.0139	up		1.64862	1.41519e-05	up
Fasn	1.50368	5e-05	up		1.94596	0.000855279	up
Fkbp4	2.09376	5e-05	up		1.09857	0.00256523	up
G0s2	1.12165	5e-05	up		2.09357	0.00230018	up
Gadd45a	1.72697	0.0005	up		1.39891	0.0176292	up
Gale	2.70667	5e-05	up		2.50135	0.00067295	up
Gck	3.91928	5e-05	up		1.40315	0.00305897	up
Gga3	1.48522	0.0354	up		1.02836	0.0148016	up
Gmppb	2.60399	0.00705	up		1.21267	0.0172987	up
Gtf2f1	1.33374	5e-05	up		1.1677	0.00314993	up
Hdhd3	2.07137	5e-05	up		1.84648	0.000715774	up
Hic1	1.87641	5e-05	up		1.20921	0.00198269	up
Hsp90aa1	2.34017	5e-05	up		2.02026	0.00268727	up
Hspa1b	2.94245	5e-05	up		3.19915	0.00312335	up
Hspa4l	1.72421	5e-05	up		1.68751	0.00346868	up
Hspa5	2.78114	5e-05	up		1.33739	0.0200586	up
Hspa8	1.15291	5e-05	up		1.45902	0.00274027	up
Hspb1	2.30392	5e-05	up		2.27247	0.000848505	up
Hsph1	2.53192	5e-05	up		1.85395	0.00369838	up
Hyou1	2.97118	5e-05	up		1.4778	0.0134332	up
Id3	1.64855	5e-05	up		1.51493	0.00637581	up
Ints2	1.33238	0.02335	up		1.49338	0.00570399	up
Irgq	1.07523	5e-05	up		1.22886	0.00835282	up
Kifc3	1.26746	5e-05	up		1.10769	0.0103061	up
Lad1	2.14103	5e-05	up		2.3188	0.00161311	up
Mal2	1.14788	5e-05	up		1.13902	0.0371818	up
Manf	2.77885	5e-05	up		1.67751	0.00865924	up
Mettl1	1.13457	5e-05	up		1.01857	0.00810779	up
Mid1ip1	2.01132	5e-05	up		1.67014	0.00218292	up
Mphosph6	1.21711	0.00135	up		1.03068	0.00806225	up
Nav2	1.43363	0.00205	up		1.32585	0.00813893	up
Nhlrc1	1.2791	0.004	up		2.62011	0.0260531	up
Oasl1	1.36075	5e-05	up		1.21834	0.00522776	up
Odc1	1.94323	5e-05	up		1.24663	0.00873174	up
Palld	1.66366	5e-05	up		1.57885	0.011199	up
Per2	1.77413	5e-05	up		1.0241	0.0213795	up
Phlda2	1.98494	0.05	up		3.15109	0.00389138	up
Pinx1	1.42594	0.0001	up		1.35412	0.0016915	up
Prok1	inf	5e-05	up		2.7164	0.0391211	up
Pycr2	1.15115	0.00015	up		1.62967	0.00183347	up
Rasl11b	1.15986	0.0001	up		1.688	0.00177774	up
S1pr1	1.51443	5e-05	up		1.20997	0.00712373	up
Sdf2l1	3.64274	5e-05	up		2.18913	0.0105554	up
Slc16a6	1.30791	0.0044	up		1.77544	0.00366615	up
Slc17a9	2.14361	5e-05	up		1.69825	0.00378945	up
Snrpa	1.50739	5e-05	up		1.13036	0.00740144	up
Spsb4	2.35387	0.0002	up		1.53544	0.00506576	up
Srm	2.01278	5e-05	up		1.04529	0.0112157	up
Stip1	1.955	5e-05	up		1.31454	0.00469681	up
Synpo	1.04037	0.00395	up		1.15198	0.00293557	up
Syvn1	3.46904	0.0021	up		1.73059	0.00859709	up
Tbc1d25	1.09127	0.001	up		1.29653	0.00135165	up
Tjp3	1.46605	0.00055	up		1.90626	0.00133541	up
Tmed3	1.9587	5e-05	up		1.02885	0.0221022	up
Traf5	1.33715	0.0151	up		1.18355	0.00851483	up
Trmt61a	1.34362	5e-05	up		1.08741	0.0250728	up
Tsc22d1	2.49984	5e-05	up		1.13936	0.00291408	up
Tuba1c	1.46878	5e-05	up		1.76965	0.000812213	up
Tubb2a	1.1518	5e-05	up		2.04482	0.00171565	up
Xpo1	1.23623	5e-05	up		1.21626	0.00663218	up
Zfp324	2.19948	5e-05	up		1.50595	0.0165043	up
Zfp428	1.07968	0.03165	up		1.19489	0.00044518	up
Zfp454	1.82024	0.0071	up		1.14831	0.0201525	up
Zfp692	1.92852	5e-05	up		1.02637	0.0254651	up

## Sheet: Down 70
	Refed 2 hours versus Fasted				Refed 3 hours versus Fasted in GSE137385
Gene	Log2(Fold Change)	P value	Regulation		Log2(Fold Change)	P value	Regulation
4930523C07Rik	-1.59868	0.0007	down		-1.11047	0.0196754	down
AA986860	-3.02241	5e-05	down		-1.14074	0.0245348	down
Angptl4	-3.06608	5e-05	down		-2.21183	0.00437607	down
Arhgef26	-1.99806	5e-05	down		-1.26626	0.0040031	down
Bmf	-1.19812	0.0257	down		-1.8339	0.00855542	down
Btbd19	-1.27908	0.02935	down		-1.53836	0.0231258	down
Calcoco1	-1.10464	5e-05	down		-1.29592	0.0115164	down
Ccng2	-1.77433	5e-05	down		-1.06673	0.0138482	down
Cd300lf	-2.62285	5e-05	down		-1.60909	0.00269453	down
Cdip1	-1.56974	5e-05	down		-1.0786	0.0105786	down
Cebpb	-1.76604	5e-05	down		-1.25269	0.00679421	down
Chac1	-3.64395	5e-05	down		-3.63204	0.00977995	down
Cpsf4l	-1.44192	0.00115	down		-1.01332	0.00643812	down
Crebrf	-1.08865	0.006	down		-1.62351	0.00898107	down
Cxcr4	-1.78713	0.0097	down		-1.22944	0.0490896	down
Dbf4	-1.03594	0.01855	down		-1.32309	0.00415755	down
Dyrk1b	-1.27137	0.00025	down		-1.38435	0.0162033	down
Enpp3	-1.28712	5e-05	down		-1.27093	0.00349052	down
Erbb3	-1.10366	5e-05	down		-1.08023	0.00297975	down
Errfi1	-1.43859	5e-05	down		-1.09289	0.000545131	down
Fgf21	-1.67182	0.00305	down		-2.39439	0.0117659	down
G6pc	-2.61286	5e-05	down		-1.38413	0.00898424	down
Glt1d1	-1.94525	5e-05	down		-1.23404	0.0464349	down
Gpcpd1	-1.5296	5e-05	down		-1.97899	0.00144651	down
Igfbp1	-5.06644	5e-05	down		-4.07072	0.00458494	down
Il1r1	-2.6561	5e-05	down		-1.34149	0.0206411	down
Il1rn	-2.75391	5e-05	down		-1.68902	0.000940442	down
Ip6k2	-2.27451	5e-05	down		-1.74389	0.00607442	down
Irs2	-1.31239	5e-05	down		-1.09615	0.0407038	down
Klhl24	-1.79526	5e-05	down		-2.24797	0.00137398	down
Lmbr1l	-1.06862	0.00185	down		-1.08771	0.0364238	down
Lpin1	-4.13827	5e-05	down		-3.01851	0.00538579	down
Lpin2	-1.92154	5e-05	down		-2.07611	0.00417549	down
Lurap1l	-1.61014	5e-05	down		-1.21031	0.0013635	down
Mafb	-1.73586	5e-05	down		-1.21466	0.00457865	down
Mfsd2a	-3.82668	5e-05	down		-1.88204	0.0125527	down
Mt1	-4.04016	5e-05	down		-1.40902	0.0302693	down
Mt2	-4.984	5e-05	down		-2.11042	0.0172829	down
Mycl	-2.12899	5e-05	down		-1.38808	0.00514131	down
Pck1	-1.61362	5e-05	down		-3.21412	0.00510081	down
Per1	-1.79518	5e-05	down		-1.42621	0.0117344	down
Phf11c	-1.08882	0.01955	down		-1.06319	0.0388774	down
Pik3ip1	-5.49226	0.00015	down		-1.20361	0.0192882	down
Plk3	-1.54764	5e-05	down		-1.56204	0.0389044	down
Ppargc1a	-2.51278	5e-05	down		-1.46896	0.00363681	down
Ppm1k	-1.52367	5e-05	down		-1.31802	0.00530497	down
Rad18	-1.10301	0.0264	down		-1.09065	0.0208315	down
Rgs1	-3.2771	5e-05	down		-1.76305	0.00434859	down
Rgs16	-2.7127	5e-05	down		-3.62878	0.00169859	down
Rnf125	-2.10871	5e-05	down		-1.31332	0.0253315	down
Sds	-2.05528	5e-05	down		-1.39827	0.0122483	down
Sesn2	-1.53883	5e-05	down		-1.89598	0.0021144	down
Sftpa1	-2.72619	5e-05	down		-1.14452	0.0439893	down
Sla	-1.0334	0.00085	down		-1.09512	0.000436239	down
Slc25a47	-1.30188	5e-05	down		-1.57005	0.00464021	down
Slc38a2	-1.31499	5e-05	down		-1.5707	0.00162731	down
Slc7a2	-2.1852	5e-05	down		-2.32373	0.00255422	down
Slc8b1	-2.10292	5e-05	down		-2.18588	0.00564646	down
Sorbs3	-1.59865	5e-05	down		-1.22751	0.0269645	down
Sult1e1	-4.1716	0.0007	down		-1.7183	0.023933	down
Sun2	-1.02315	0.04985	down		-1.10006	0.0100215	down
Tcp11l2	-1.88995	5e-05	down		-2.54108	0.00184873	down
Tox	-1.23519	0.0033	down		-1.06237	0.0234684	down
Trp53inp1	-2.5793	5e-05	down		-1.71482	0.0129564	down
Ulk1	-1.35475	5e-05	down		-1.66203	0.00360661	down
Upp2	-2.30566	5e-05	down		-2.11965	0.00443166	down
Wsb1	-1.28151	0.0002	down		-1.62459	0.00142577	down
Zbtb16	-3.79138	5e-05	down		-2.09251	0.0115015	down
Zfand4	-1.30017	5e-05	down		-1.33064	0.00742727	down
Zkscan14	-1.0536	0.0015	down		-1.05786	0.0167574	down
